# Supplementary material for: An extended interaction site determines binding between AP180 and AP2 in clathrin mediated endocytosis
Source: Nat Commun. 2024 Jul 13;15:5884. doi: 10.1038/s41467-024-50212-4 (PMC11246429; doi:10.1038/s41467-024-50212-4)
Supplement: Supplementary file 4 — Source Data [file 41467_2024_50212_MOESM4_ESM.xlsx]

## Sheet: Figure 2
	Fig. 2B																Fig. 2C									Fig. 2E
	AP180 540-740 alone, 600 MHz, 25°C					AP180 540-740 100% CHC_TD, 600 MHz, 25°C					AP180 540-740 150% CHC_TD, 600 MHz, 25°C						AP180 IDR alone, 750 MHz, 25°C				AP180 IDR 150% CHC_TD, 750 MHz, 25°C
																										Residue	R1ρ
	AA number	AA type	R1ρ	R1ρ error		AA number	AA type	R1ρ	R1ρ error		AA number	AA type	R1ρ	R1ρ error			AA number	R1ρ	R1ρ error		AA number	R1ρ	R1ρ error				0%CHC	error	20%CHC	error	60%CHC	error	150%CHC	error
	540	Ala	2.327	0.093		540	Ala	6.811	0.15		540	Ala	8.398	0.209			282	1.593	0.482		282	3.391	0.917
	541	Ala	2.388	0.092		541	Ala	4.552	0.171		541	Ala	5.243	0.183			283	4.037	1.616		283	1.288	1.129			384	2.689	0.194	4.484	0.47	8.548	1.456	16.403	4.018
	542	Thr	1.542	0.211		542	Thr	1.579	0.153		542	Thr	2.378	0.687			284	3.509	1.404		284	3.512	1.102			670	2.849	0.558	3.886	2.178	4.566	4.285	13.684	4.515
	543	Thr	1.302	0.152		543	Thr	1.673	0.156		543	Thr	3.077	0.724			285	2.608	0.166		285	3.457	0.243			566	2.349	0.205	3.269	0.554	4.19	0.411	10.228	1.276
	545	Ala	1.694	0.168		545	Ala	1.971	0.12		545	Ala	2.16	0.28			286	2.674	0.258		286	3.199	0.264			436	2.654	0.198	3.313	0.447	4.523	0.489	9.001	3.936
	546	Thr	1.68	0.128		546	Thr	2.005	0.089		546	Thr	2.495	0.263			287	2.1	0.505		287	2.503	0.607
	547	Thr	1.965	0.186		547	Thr	2.06	0.174		547	Thr	3.02	0.652			288	3.011	0.461		288	3.156	0.378
	548	Ser	1.767	0.171		548	Ser	2.04	0.216		548	Ser	2.54	0.922			289	2.278	0.364		289	2.684	0.323
	554	Thr	1.79	0.096		554	Thr	2.633	0.061		554	Thr	3.002	0.12			291	1.693	0.281		291	2.309	0.581
	555	Ala	1.906	0.192		555	Ala	2.624	0.062		555	Ala	2.632	0.15			292	2.099	0.319		292	2.603	0.862
	556	Ala	1.71	0.098		556	Ala	2.912	0.065		556	Ala	3.322	0.111			293	3.368	0.425		293	2.734	1.754
	557	Ala	1.94	0.096		557	Ala	3.739	0.031		557	Ala	4.544	0.037			294	2.277	0.237		294	2.523	0.531
	560	Ala	2.187	0.07		560	Ala	3.546	0.048		560	Ala	4.223	0.128			295	1.998	0.244		295	1.955	0.571
	561	Leu	2.504	0.126		561	Leu	6.331	0.165		561	Leu	6.619	0.402			296	2.453	0.297		296	4.119	1.061
	562	Asp	2.741	0.127		562	Asp	12.194	0.347		562	Asp	14.176	1.001			297	1.921	0.262		297	2.157	0.594
	563	Ile	3.119	0.228		563	Ile	17.286	1.896		563	Ile	17.827	3.885			298	1.695	0.268		298	1.926	0.364
	564	Phe	3.569	0.221		564	Phe	9.872	1.246		564	Phe	20.935	7.39			300	2.407	0.377		300	3.695	0.456
	566	Asp	2.729	0.105		566	Asp	8.628	0.214		566	Asp	8.404	0.283			302	3.061	0.394		302	3.773	0.35
	567	Leu	2.676	0.051		567	Leu	5.947	0.113		567	Leu	6.487	0.2			303	2.261	0.259		303	3.715	0.989
	568	Phe	3.235	0.168		568	Phe	13.108	0.541		568	Phe	17.071	1.221			304	2.504	0.672		304	3.474	2.591
	569	Asp	2.755	0.202		569	Asp	6.934	0.29		569	Asp	7.648	0.363			305	2.688	0.333		305	2.875	0.397
	570	Ser	2.302	0.129		570	Ser	6.011	0.085		570	Ser	7.564	0.24			306	2.737	0.447		306	2.246	0.929
	571	Ala	2.193	0.103		571	Ala	5.548	0.083		571	Ala	6.61	0.205			308	2.507	0.365		308	1.287	0.641
	573	Glu	2.593	0.115		573	Glu	4.767	0.038		573	Glu	5.603	0.075			309	2.185	0.271		309	3.364	0.254
	574	Val	2.762	0.052		574	Val	4.896	0.047		574	Val	5.482	0.1			310	2.676	0.522		310	3.17	0.716
	575	Ala	2.293	0.135		575	Ala	3.829	0.04		575	Ala	4.272	0.06			311	1.875	0.175		311	2.363	0.185
	576	Ala	2.467	0.164		576	Ala	3.546	0.063		576	Ala	4.244	0.141			312	2.689	0.346		312	4.256	0.686
	577	Ala	1.843	0.036		577	Ala	2.755	0.068		577	Ala	3.081	0.139			315	2.6	0.245		315	3.038	0.25
	578	Ser	2.271	0.124		578	Ser	3.252	0.121		578	Ser	3.687	0.134			316	2.369	0.292		316	3.835	0.547
	579	Lys	2.402	0.105		579	Lys	4.437	0.069		579	Lys	5.135	0.161			317	2.544	0.317		317	3.802	0.482
	581	Asp	2.396	0.113		581	Asp	3.517	0.033		581	Asp	4.104	0.044			319	2.209	0.169		319	2.857	0.216
	582	Val	2.106	0.102		582	Val	4.013	0.031		582	Val	4.748	0.065			320	2.372	0.242		320	2.766	0.434
	583	Ala	2.25	0.129		583	Ala	4.933	0.046		583	Ala	6.02	0.074			321	2.691	0.268		321	2.892	0.443
	585	Ser	2.065	0.19		585	Ser	3.111	0.097		585	Ser	3.277	0.304			322	1.992	0.257		322	2.923	0.465
	586	Ile	2.637	0.098		586	Ile	10.405	0.211		586	Ile	11.909	0.492			323	2.374	0.202		323	2.451	0.168
	587	Asp	2.579	0.06		587	Asp	4.121	0.068		587	Asp	4.66	0.109			324	2.59	0.182		324	2.94	0.193
	588	Leu	1.966	0.055		588	Leu	2.417	0.046		588	Leu	2.444	0.084			328	2.358	0.13		328	3.013	0.245
	589	Phe	2.841	0.119		589	Phe	5.137	0.135		589	Phe	5.474	0.162			329	2.803	0.198		329	4.82	0.211
	590	Gly	2.43	0.13		590	Gly	7.654	0.386		590	Gly	9.619	1.016			330	2.981	0.324		330	4.776	0.633
	591	Thr	2.269	0.146		591	Thr	6.766	0.118		591	Thr	8.208	0.304			331	2.828	0.324		331	5.521	0.558
	592	Asp	2.684	0.146		592	Asp	6.588	0.136		592	Asp	8.456	0.264			332	2.185	0.249		332	4.323	0.576
	594	Phe	2.306	0.142		594	Phe	6.053	0.084		594	Phe	7.536	0.157			333	2.146	0.222		333	3.457	0.429
	595	Ser	2.48	0.187		595	Ser	5.157	0.162		595	Ser	6.023	0.439			334	1.758	0.373		334	2.863	0.64
	596	Ser	2.229	0.089		596	Ser	7.541	0.128		596	Ser	9.636	0.321			335	2.294	0.187		335	3.328	0.371
	599	Arg	2.387	0.146		599	Arg	3.778	0.048		599	Arg	4.259	0.083			336	2.228	0.352		336	3.852	0.584
	600	Gly	1.936	0.245		600	Gly	3.245	0.178		600	Gly	3.683	0.451			337	1.778	0.137		337	2.575	0.161
	601	Ala	2.161	0.102		601	Ala	4.176	0.117		601	Ala	4.508	0.107			338	2.149	0.165		338	3.048	0.187
	606	Glu	2.516	0.124		606	Glu	4.278	0.042		606	Glu	5.026	0.123			340	1.888	0.199		340	3.283	0.632
	607	Ser	2.61	0.108		607	Ser	4.882	0.131		607	Ser	6.073	0.226			341	2.686	0.317		341	3.655	0.634
	608	Ser	2.121	0.157		608	Ser	3.973	0.224		608	Ser	4.914	0.892			342	2.569	0.376		342	2.645	0.997
	609	Leu	2.407	0.136		609	Leu	5.373	0.122		609	Leu	6.652	0.178			343	2.191	0.182		343	3.314	0.372
	610	Thr	2.315	0.132		610	Thr	8.651	0.151		610	Thr	11.248	0.341			344	2.069	0.264		344	3.222	0.326
	611	Ala	2.148	0.082		611	Ala	4.823	0.083		611	Ala	6.027	0.215			346	2.871	0.274		346	3.833	0.473
	612	Asp	1.669	0.924		612	Asp	5.455	0.392		612	Asp	7.423	0.398			347	2.857	0.394		347	4.295	1.352
	613	Leu	2.755	1.047		613	Leu	4.175	0.561		613	Leu	5.136	1.443			348	2.908	0.221		348	5.873	0.929
	614	Leu	3.702	1.239		614	Leu	3.612	0.356		614	Leu	4.044	0.608			350	2.437	0.287		350	4.017	0.619
	615	Ser	2.565	0.119		615	Ser	15.137	0.712		615	Ser	16.325	2.426			351	2.643	0.197		351	4.14	0.288
	616	Val	2.385	0.106		616	Val	11.067	0.232		616	Val	14.957	0.558			352	2.736	0.174		352	7.417	1.096
	617	Asp	2.472	0.1		617	Asp	8.688	0.124		617	Asp	10.75	0.41			353	2.605	0.205		353	5.063	0.426
	618	Ala	2.578	0.1		618	Ala	6.534	0.077		618	Ala	8.483	0.168			355	2.261	0.232		355	5.248	0.62
	619	Phe	2.639	0.14		619	Phe	5.973	0.104		619	Phe	7.755	0.16			356	2.683	0.199		356	3.701	0.796
	620	Ala	2.002	0.106		620	Ala	5.036	0.069		620	Ala	6.363	0.137			357	2.261	0.434		357	4.661	0.467
	621	Ala	2.018	0.092		621	Ala	4.098	0.03		621	Ala	4.762	0.057			358	2.873	0.164		358	3.629	0.63
	626	Ser	2.115	0.26		626	Ser	2.85	0.112		626	Ser	3.099	0.361			359	2.615	0.249		359	3.33	0.328
	627	Thr	2.273	0.239		627	Thr	2.976	0.128		627	Thr	3.53	0.301			360	1.889	0.156		360	2.333	0.222
	628	Ala	2.057	0.253		628	Ala	2.665	0.089		628	Ala	2.89	0.136			361	1.889	0.2		361	3.472	0.192
	629	Ser	1.55	0.133		629	Ser	3.046	0.137		629	Ser	3.371	0.129			362	2.09	0.127		362	2.336	0.409
	633	Ala	1.967	0.094		633	Ala	3.395	0.024		633	Ala	3.861	0.052			363	1.801	0.207		363	3.472	0.56
	634	Glu	2.148	0.116		634	Glu	3.048	0.05		634	Glu	3.473	0.114			364	2.001	0.201		364	2.4	0.184
	635	Ser	2.579	0.168		635	Ser	6.426	0.096		635	Ser	7.782	0.276			365	2.17	0.173		365	2.986	0.291
	636	Ser	1.96	0.085		636	Ser	3.371	0.209		636	Ser	4.925	0.574			367	2.21	0.303		367	3.744	0.439
	637	Gly	2.263	0.108		637	Gly	4.217	0.185		637	Gly	4.259	0.278			371	2.856	0.246		371	3.359	0.576
	638	Val	2.188	0.157		638	Val	5.224	0.035		638	Val	6.129	0.086			372	2.643	0.244		372	2.735	0.57
	639	Ile	2.327	0.144		639	Ile	8.87	0.138		639	Ile	11.416	0.259			373	2.052	0.242		373	2.649	0.478
	640	Asp	2.8	0.13		640	Asp	9.95	0.214		640	Asp	13.307	0.893			374	2.048	0.216		374	3.611	0.192
	641	Leu	2.699	0.078		641	Leu	4.554	0.043		641	Leu	5.188	0.07			375	2.144	0.161		375	4.287	0.428
	642	Phe	3.207	0.136		642	Phe	10.372	0.289		642	Phe	10.884	0.488			376	2.052	0.139		376	7.132	1.339
	643	Gly	2.527	0.074		643	Gly	11.768	0.356		643	Gly	13.741	0.776			377	2.212	0.201		377	6.308	0.811
	644	Asp	2.575	0.119		644	Asp	7.794	0.224		644	Asp	9.811	0.37			378	2.607	0.243		378	8.523	1.626
	645	Ala	2.575	0.158		645	Ala	5.755	0.108		645	Ala	7.596	0.219			379	2.625	0.257		379	5.299	0.424
	647	Gly	2.181	0.112		647	Gly	5.998	0.175		647	Gly	7.614	0.363			380	2.544	0.174		380	5.13	0.396
	648	Ser	2.285	0.2		648	Ser	4.385	0.161		648	Ser	5.107	0.314			381	2.569	0.233		381	8.817	1.649
	649	Ser	2.112	0.111		649	Ser	3.25	0.176		649	Ser	4.32	0.574			382	3.14	0.302		382	4.927	3.592
	650	Ala	2.032	0.128		650	Ala	3.005	0.13		650	Ala	3.257	0.165			384	2.286	0.256		384	16.403	4.018
	651	Ser	2.231	0.118		651	Ser	3.04	0.053		651	Ser	3.529	0.231			385	2.527	0.33		385	4.284	0.34
	652	Glu	2.113	0.121		652	Glu	3.213	0.076		652	Glu	3.559	0.165			386	2.689	0.194		386	5.054	0.266
	653	Thr	2.234	0.135		653	Thr	3.192	0.065		653	Thr	3.64	0.108			387	3.221	0.334		387	3.665	0.243
	654	Gln	2.451	0.085		654	Gln	4.079	0.067		654	Gln	4.711	0.117			388	2.825	0.227		388	6.515	0.774
	658	Gln	2.699	0.245		658	Gln	3.909	0.041		658	Gln	4.43	0.1			389	2.337	0.262		389	4.693	0.571
	659	Ala	2.05	0.125		659	Ala	3.465	0.063		659	Ala	3.638	0.134			390	2.618	0.294		390	4.189	0.624
	660	Val	2.024	0.114		660	Val	3.456	0.048		660	Val	4.009	0.08			391	2.648	0.224		391	3.173	0.599
	661	Ser	2.322	0.157		661	Ser	3.441	0.132		661	Ser	4.055	0.288			392	2.824	0.253		392	2.819	0.317
	662	Ser	2.7	0.171		662	Ser	6.445	0.217		662	Ser	7.856	0.52			395	2.432	0.316		395	4.131	0.436
	663	Ser	2.211	0.116		663	Ser	4.032	0.203		663	Ser	4.678	0.239			396	2.192	0.11		396	3.309	0.271
	664	Ser	2.458	0.156		664	Ser	4.476	0.143		664	Ser	5.334	0.608			398	2.722	0.312		398	3.263	0.259
	665	Ala	1.961	0.183		665	Ala	2.307	0.096		665	Ala	1.746	0.464			400	2.455	0.163		400	3.257	0.481
	667	Ala	2.148	0.088		667	Ala	5.621	0.094		667	Ala	6.968	0.585			403	2.801	0.383		403	4.147	0.468
	668	Asp	2.191	0.114		668	Asp	7.631	0.355		668	Asp	9.72	0.57			405	2.855	1.554		405	4.996	0.676
	669	Leu	2.485	0.13		669	Leu	4.348	0.294		669	Leu	3.461	0.334			410	3.181	0.968		410	2.955	0.55
	670	Leu	2.777	0.124		670	Leu	17.078	2.974		670	Leu	17.257	4.336			411	2.616	0.214		411	3.132	0.172
	671	Ala	2.649	0.108		671	Ala	14.486	0.544		671	Ala	20.468	1.545			412	3.249	0.379		412	2.834	0.335
	672	Gly	2.07	0.129		672	Gly	9.891	0.586		672	Gly	17.521	3.511			413	2.378	0.23		413	3.096	0.544
	673	Phe	2.428	0.198		673	Phe	10.193	0.423		673	Phe	8.406	1.029			414	2.839	0.193		414	2.61	0.373
	674	Gly	2.164	0.07		674	Gly	4.449	0.247		674	Gly	5.106	0.354			416	2.808	0.229		416	2.755	0.373
	675	Gly	2.184	0.154		675	Gly	6.054	0.189		675	Gly	7.889	0.61			417	2.775	0.252		417	2.806	0.436
	676	Ser	2.135	0.161		676	Ser	5.805	0.295		676	Ser	7.019	0.765			418	2.204	0.227		418	2.586	0.379
	677	Phe	2.412	0.157		677	Phe	7.583	0.326		677	Phe	9.426	0.692			419	2.04	0.234		419	2.494	0.179
	679	Ala	2.287	0.13		679	Ala	6.154	0.082		679	Ala	7.668	0.184			420	2.325	0.206		420	3.343	0.341
	688	Ala	2.167	0.13		688	Ala	3.321	0.085		688	Ala	4.09	0.136			421	2.261	0.225		421	2.622	0.44
	689	Gln	2.32	0.184		689	Gln	4.43	0.137		689	Gln	5.029	0.185			422	2.07	0.207		422	2.399	0.666
	690	Asn	2.42	0.193		690	Asn	4.371	0.254		690	Asn	3.822	0.478			423	2.229	0.193		423	2.32	0.284
	691	Asn	2.839	0.186		691	Asn	5.315	0.29		691	Asn	7.157	0.763			424	2.061	0.199		424	2.748	0.517
	699	Ala	2.695	0.136		699	Ala	6.756	0.083		699	Ala	8.664	0.173			425	2.011	0.216		425	3.048	0.257
	700	Ala	2.496	0.061		700	Ala	7.305	0.148		700	Ala	8.957	0.312			426	2.011	0.148		426	2.804	0.264
	701	Phe	2.542	0.183		701	Phe	8.129	0.16		701	Phe	9.406	0.366			427	2.64	0.217		427	2.833	0.321
	702	Gly	2.162	0.225		702	Gly	5.54	0.184		702	Gly	6.639	0.339			428	2.235	0.179		428	2.858	0.207
	703	Thr	2.226	0.146		703	Thr	4.424	0.118		703	Thr	5.059	0.197			429	2.248	0.14		429	2.993	0.31
	704	Thr	1.763	0.112		704	Thr	2.337	0.074		704	Thr	2.247	0.128			430	2.454	0.246		430	2.928	0.447
	708	Ser	2.527	0.197		708	Ser	5.434	0.162		708	Ser	6.061	0.547			432	2.135	0.17		432	3.954	0.434
	709	Ser	2.816	0.216		709	Ser	4.134	0.236		709	Ser	4.844	0.458			433	1.779	0.399		433	6.128	0.504
	710	Ser	2.154	0.121		710	Ser	3.196	0.285		710	Ser	4.57	0.597			434	1.89	0.209		434	5.06	0.275
	711	Ser	2.05	0.182		711	Ser	3.97	0.367		711	Ser	3.945	0.967			436	2.637	0.209		436	9.001	3.936
	712	Ser	2.238	0.108		712	Ser	4.881	0.126		712	Ser	5.901	0.245			437	2.944	0.169		437	6.546	2.91
	716	Ser	2.437	0.123		716	Ser	6.082	0.081		716	Ser	7.341	0.22			438	2.531	0.218		438	4.897	0.298
	717	Gly	2.391	0.127		717	Gly	5.839	0.12		717	Gly	7.26	0.204			439	2.654	0.198		439	4.277	0.556
	719	Leu	2.528	0.077		719	Leu	6.674	0.15		719	Leu	7.567	0.298			440	1.999	0.167		440	6.042	0.498
	720	Leu	2.854	0.149		720	Leu	8.713	0.202		720	Leu	10.87	0.46			441	2.378	0.131		441	4.319	0.433
	721	Met	2.825	0.129		721	Met	25.381	3.837		721	Met	15.107	2.105			442	2.316	0.179		442	3.391	0.207
	723	Thr	2.665	0.215		723	Thr	11.395	1.116		723	Thr	11.813	2.868			443	2.429	0.192		443	2.66	0.447
	724	Met	2.426	0.254		724	Met	9.433	0.932		724	Met	8.685	1.666			445	2.046	0.209		445	2.093	0.433
	725	Ala	2.078	0.182		725	Ala	6.607	0.339		725	Ala	7.231	1.031			446	2.208	0.165		446	4.182	0.341
	727	Ser	2.013	0.264		727	Ser	5.387	0.143		727	Ser	6.069	0.331			447	1.91	0.197		447	2.696	0.165
	728	Gly	2.244	0.104		728	Gly	4.416	0.232		728	Gly	4.784	0.411			453	2.103	0.325		453	1.831	0.377
	729	Gln	2.356	0.139		729	Gln	3.791	0.077		729	Gln	4.384	0.14			454	2.114	0.23		454	2.214	0.42
	733	Val	2.578	0.152		733	Val	3.504	0.033		733	Val	3.986	0.045			455	2.005	0.112		455	1.948	0.364
	734	Ser	2.449	0.155		734	Ser	4.04	0.117		734	Ser	4.859	0.238			456	1.816	0.156		456	2.551	0.221
	735	Met	2.464	0.243		735	Met	3.71	0.092		735	Met	3.42	0.223			460	2.034	0.136		460	2.425	0.161
																	461	1.581	0.184		461	5.106	0.652
																	467	2.234	0.117		467	3.202	0.34
																	468	2.152	0.245		468	4.794	0.287
																	469	2.745	0.334		469	2.692	0.406
																	470	1.955	0.226		470	3.528	0.352
																	471	2.469	0.15		471	3.848	0.381
																	472	1.82	0.233		472	3.185	0.37
																	473	2.472	0.245		473	3.072	0.359
																	474	2.647	0.247		474	4.065	0.395
																	476	2.048	0.272		476	5.727	0.365
																	477	2.021	0.191		477	5.844	0.986
																	479	2.325	0.183		479	3.272	0.299
																	480	2.816	0.145		480	3.321	0.45
																	481	2.449	0.26		481	2.754	0.483
																	482	2.173	0.362		482	3.707	0.356
																	483	1.94	0.231		483	2.93	0.376
																	484	2.125	0.201		484	2.96	0.283
																	485	2.133	0.198		485	2.901	0.331
																	486	1.88	0.202		486	3.369	0.505
																	488	2.148	0.27		488	4.075	0.315
																	489	2.221	0.271		489	4.316	0.184
																	490	2.17	0.218		490	4.542	0.568
																	491	2.652	0.25		491	3.438	0.25
																	492	2.374	0.194		492	6.48	0.819
																	493	2.583	0.248		493	5.357	0.64
																	494	2.552	0.132		494	4.551	0.578
																	495	3.426	0.312		495	4.088	0.55
																	498	2.745	0.23		498	4.018	0.499
																	499	2.956	0.365		499	3.322	0.349
																	500	2.482	0.252		500	2.924	0.593
																	501	2.768	0.266		501	3.415	0.474
																	503	2.457	0.209		503	3.217	0.238
																	504	3.064	0.417		504	3.293	0.274
																	505	2.244	0.191		505	4.183	0.512
																	507	2.659	0.16		507	3.373	0.259
																	508	2.315	0.21		508	2.436	0.396
																	516	3.185	0.345		516	2.718	0.179
																	517	2.558	0.236		517	2.566	0.473
																	518	2.493	0.196		518	2.707	0.521
																	524	2.402	0.196		524	3.446	0.466
																	525	2.328	0.348		525	3.27	0.254
																	526	2.492	0.293		526	2.431	0.298
																	527	2.732	0.338		527	2.669	0.399
																	528	2.466	0.247		528	2.722	0.151
																	529	2.081	0.288		529	2.838	0.274
																	530	2.106	0.19		530	2.541	0.428
																	532	2.129	0.193		532	2.915	0.219
																	533	2.141	0.204		533	2.262	0.188
																	534	1.863	0.185		534	2.399	0.537
																	535	2.108	0.209		535	2.782	0.383
																	536	2.102	0.349		536	2.744	0.286
																	537	2.583	0.256		537	4.071	0.543
																	540	2.343	0.209		540	2.378	0.189
																	541	2.658	0.188		541	3.005	0.159
																	542	2.492	0.3		542	2.516	0.265
																	543	1.945	0.137		543	2.878	0.256
																	545	1.965	0.264		545	2.863	0.284
																	546	2.124	0.191		546	2.962	0.756
																	547	2.098	0.257		547	3.17	0.294
																	548	2.373	0.187		548	2.895	0.63
																	554	2.315	0.236		554	3.194	0.289
																	555	2.418	0.177		555	2.842	0.491
																	556	2.109	0.238		556	3.053	0.382
																	557	1.868	0.175		557	3.171	0.176
																	560	2.643	0.329		560	4.38	0.274
																	561	2.278	0.203		561	5.85	0.628
																	562	2.233	0.158		562	8.828	1.689
																	563	2.554	0.177		563	6.385	2.444
																	564	2.682	0.236		564	6.103	1.341
																	566	2.302	0.276		566	10.228	1.276
																	567	2.777	0.268		567	8.991	1.792
																	569	2.92	0.248		569	4.479	0.251
																	570	2.349	0.205		570	6.499	0.977
																	571	3.347	0.349		571	3.886	0.255
																	573	2.513	0.256		573	4.418	0.248
																	574	2.755	0.225		574	7.834	1.248
																	575	2.693	0.251		575	3.702	0.754
																	576	2.244	0.253		576	2.978	0.118
																	577	2.71	0.231		577	3.341	0.163
																	578	2.805	0.175		578	3.691	0.572
																	579	2.439	0.274		579	4.688	0.508
																	581	2.401	0.172		581	4.175	0.497
																	582	2.361	0.141		582	4.928	0.395
																	583	2.383	0.246		583	5.05	1.033
																	585	2.53	0.299		585	6.257	0.826
																	586	2.659	0.169		586	5.351	1.857
																	587	2.369	0.208		587	4.002	1.092
																	588	2.44	0.291		588	3.116	0.32
																	589	3.001	0.364		589	6.874	1.819
																	590	2.863	0.267		590	6.597	2.386
																	591	3.872	0.872		591	4.76	0.699
																	592	2.163	0.185		592	7.214	1.103
																	593	2.282	0.286		593	6.281	1.034
																	594	2.661	0.296		594	6.66	0.86
																	595	3.091	0.278		595	5.583	1.377
																	596	2.514	0.246		596	13.162	4.019
																	600	2.902	0.318		600	4.583	1.294
																	601	3.059	0.332		601	4.549	0.443
																	606	2.989	0.369		606	4.673	0.61
																	607	2.536	0.228		607	5.004	0.777
																	608	2.304	0.397		608	5.054	0.673
																	609	2.46	0.247		609	4.88	0.38
																	610	2.884	0.266		610	4.883	1.077
																	611	3.243	0.386		611	5.083	0.504
																	612	2.84	0.483		612	6.011	5.413
																	615	2.407	0.271		615	12.906	7.659
																	616	2.739	0.275		616	12.805	5.026
																	617	2.614	0.2		617	10.066	1.708
																	618	2.814	1.169		618	8.403	1.618
																	619	4.758	1.68		619	6.562	1.018
																	620	1.422	1.341		620	5.571	0.95
																	621	3.278	0.288		621	4.391	0.459
																	626	2.675	0.238		626	2.848	0.665
																	627	2.467	0.647		627	4.214	0.509
																	628	2.275	0.287		628	3.063	0.639
																	629	2.782	0.348		629	3.672	0.622
																	633	1.941	0.3		633	3.818	0.644
																	634	2.101	0.34		634	4.213	0.518
																	635	2.296	0.475		635	5.636	0.796
																	636	2.373	0.246		636	3.579	0.502
																	637	2.011	0.338		637	4.159	0.352
																	638	2.55	0.271		638	7.62	1.002
																	639	2.629	0.382		639	8.646	3.156
																	640	2.278	0.261		640	7.645	2.207
																	641	3.751	0.311		641	4.593	0.413
																	643	2.796	0.293		643	7.953	0.908
																	644	2.453	0.235		644	5.353	0.801
																	645	2.458	0.25		645	5.28	0.727
																	646	2.083	0.237		646	4.95	0.575
																	647	2.397	0.465		647	5.555	1.061
																	648	2.531	0.288		648	3.877	0.573
																	649	2.316	0.333		649	2.79	0.315
																	650	2.192	0.207		650	3.509	0.629
																	651	2.696	0.168		651	2.516	0.199
																	652	1.989	0.325		652	4.093	0.493
																	653	2.572	0.341		653	4.332	0.702
																	654	1.996	0.407		654	7.333	1.197
																	658	3.068	0.723		658	3.59	0.698
																	659	2.31	0.342		659	3.672	0.863
																	660	2.503	0.289		660	4.361	0.709
																	661	2.226	0.112		661	3.579	0.575
																	662	1.971	0.325		662	6.225	0.994
																	663	2.34	0.545		663	4.084	0.425
																	664	2.755	0.178		664	3.766	0.372
																	665	2.472	0.385		665	2.466	0.349
																	667	1.914	0.49		667	7.871	1.411
																	668	3.352	0.594		668	6.15	1.189
																	669	2.418	0.236		669	3.17	1.893
																	670	3.156	0.363		670	13.684	4.515
																	671	2.327	0.214		671	3.704	1.682
																	673	2.214	0.24		673	3.116	1.118
																	674	2.534	0.296		674	3.744	0.588
																	675	1.961	0.485		675	6.225	2.761
																	676	2.604	0.173		676	4.272	0.967
																	677	2.395	0.616		677	7.264	1.611
																	678	2.849	0.558		678	8.554	1.193
																	679	2.715	0.467		679	4.455	1.6
																	688	2.543	0.661		688	3.072	0.17
																	689	2.258	0.32		689	3.787	0.763
																	690	2.727	0.316		690	5.718	1.437
																	691	1.433	0.692		691	3.662	1.557
																	699	2.904	0.729		699	8.992	2.949
																	700	3.061	0.636		700	6.767	1.321
																	701	2.851	0.652		701	6.003	3.187
																	702	2.08	0.509		702	8.497	2.519
																	703	2.146	0.248		703	3.412	0.367
																	704	2.676	0.497		704	2.437	0.505
																	708	3.632	0.709		708	5.477	2.327
																	709	3.165	0.622		709	3.935	0.717
																	710	2.482	0.462		710	4.136	0.884
																	711	2.148	0.31		711	4.174	2.775
																	712	2.763	0.634		712	5.825	0.524
																	716	2.738	0.64		716	6.459	1.08
																	717	2.368	0.393		717	7.143	1.918
																	719	2.802	0.273		719	6.019	0.509
																	720	1.634	0.604		720	11.27	5.236
																	721	3.061	0.466		721	5.448	0.518
																	725	2.406	0.363		725	2.534	0.373
																	727	2.716	0.533		727	3.265	2.185
																	728	2.973	0.267		728	4.313	0.429
																	729	2.659	0.437		729	4.212	0.698
																	733	2.758	0.438		733	4.529	0.936
																	734	2.593	0.313		734	2.826	0.699
																	735	2.583	0.477		735	1.753	1.078
																	741	2.883	0.308		741	4.629	0.919
																	742	1.453	0.711		742	2.668	1.108
																	743	2.4	0.91		743	3.163	0.457
																	744	3.089	0.275		744	2.614	0.352
																	747	2.432	0.866		747	1.394	1.066
																	748	2.469	0.329		748	4.21	0.313
																	749	2.121	0.553		749	2.852	0.849
																	750	3.446	1.032		750	3.724	0.602
																	751	4.333	1.012		751	2.864	0.609
																	752	3.387	1.082		752	4.15	0.445
																	753	2.689	1.015		753	3.758	0.314
																	754	3.516	1.149		754	4.065	0.793
																	755	2.547	0.318		755	5.744	0.755
																	756	2.575	0.384		756	4.39	0.982
																	757	2.352	0.731		757	6.586	0.909
																	758	2.432	0.326		758	6.466	1.519
																	759	3.021	1.137		759	4.359	1.08
																	760	3.155	0.391		760	12.993	3.989
																	761	1.845	0.715		761	7.545	2.134
																	762	2.629	0.298		762	4.473	1.301
																	763	2.09	0.236		763	7.128	1.128
																	764	3.039	0.506		764	3.051	1.024
																	765	2.959	0.348		765	5.103	0.913
																	766	2.255	0.621		766	3.845	0.462
																	767	3.646	0.994		767	3.589	0.362
																	768	2.845	0.88		768	3.999	0.498
																	769	2.459	0.686		769	1.692	1.577
																	770	3.893	1.827		770	3.061	0.72
																	771	3.434	1.317		771	3.785	1.25
																	772	3.492	0.833		772	4.964	0.954
																	773	3.971	0.825		773	4.152	1.351
																	774	3.024	0.934		774	5.038	0.942
																	775	1.964	0.588		775	5.239	0.552
																	776	2.914	0.345		776	3.125	0.254
																	777	2.583	0.226		777	3.794	1.036
																	778	2.944	1.082		778	3.869	0.306
																	779	2.54	0.316		779	5.06	1.322
																	780	2.853	0.388		780	3.414	1.388
																	781	4.062	1.376		781	6.071	0.837
																	782	2.237	0.733		782	3.484	0.318
																	783	2.99	1.479		783	6.353	1.532
																	784	2.926	0.197		784	3.814	0.826
																	785	3.658	0.626		785	2.918	0.938
																	786	2.192	0.205		786	6.349	2.638
																	787	3.485	1.135		787	3.299	0.732
																	788	1.978	0.275		788	2.929	0.108
																	789	3.478	0.925		789	1.509	2.25
																	790	4.871	2.453		790	5.512	1.162
																	791	3.177	0.573		791	4.921	1.182
																	793	2.057	0.403		793	6.586	1.213
																	794	4.219	1.284		794	5.583	0.473
																	797	3.88	0.897		797	2.942	0.395
																	798	3.436	1.019		798	6.098	2.392
																	799	7.222	1.926		799	5.346	0.698
																	800	2.336	0.131		800	4.274	2.292
																	801	2.843	0.793		801	5.202	2.032
																	802	2.533	0.258		802	1.958	1.068
																	803	1.721	0.6		803	4.81	0.769
																	806	3.265	0.721		806	3.718	0.734
																	807	3.463	2.48		807	3.249	1.854
																	808	1.555	0.945		808	3.248	0.791
																	809	1.537	0.969		809	3.723	1.099
																	812	3.961	1.048		812	3.345	1.068
																	813	4.052	0.872		813	3.794	2.198
																	814	2.607	1.349		814	2.829	0.873
																	815	3.079	1.018		815	3.088	0.287
																	818	1.448	1.062		818	3.326	0.891
																	819	2.669	1.339		819	2.7	0.469
																	820	3.17	1.051		820	3.018	0.905
																	821	2.191	0.368		821	2.541	0.77
																	823	1.588	0.627		823	4.728	0.83
																	824	1.756	0.428		824	3.511	0.668
																	825	2.261	0.716		825	2.519	0.826
																	826	1.628	0.407		826	3.029	0.389
																	830	2.876	0.801		830	3.025	0.934
																	831	2.267	0.46		831	6.686	0.684
																	832	2.913	0.762		832	3.248	1.332
																	836	2.326	0.406		836	3.249	0.992
																	837	2.714	0.961		837	2.252	1.568
																	838	2.702	0.364		838	4.256	1.157
																	839	1.905	1.07		839	3.707	2.077
																	840	2.936	0.823		840	4.782	1.71
																	841	1.439	0.797		841	4.013	0.435
																	845	4.962	1.488		845	7.75	2.166
																	846	2.75	0.743		846	3.634	0.233
																	850	2.971	0.723		850	4.736	0.589
																	852	1.984	0.141		852	6.429	0.486
																	855	2.43	0.247		855	3.662	0.931
																	859	2.087	0.239		859	3.849	0.572
																	860	2.706	0.721		860	4.086	4.695
																	861	1.266	0.388		861	3.362	0.331
																	862	1.816	0.231		862	3.105	0.293
																	863	2.306	0.182		863	4.849	0.343
																	864	2.734	0.204		864	5.687	1.427
																	866	5.48	1.813		866	1.925	0.658
																	867	3.09	1.301		867	4.279	1.371
																	868	3.231	1.203		868	2.896	0.33
																	869	1.949	0.152		869	2.966	0.253
																	870	2.057	0.207		870	4.357	0.965
																	885	2.432	0.387		885	3.659	0.598
																	886	1.854	0.753		886	4.771	0.361
																	887	2.831	0.324		887	4.757	1.074
																	889	4.093	1.515		889	6.363	2.184
																	890	4.834	2.65		890	4.333	1.62
																	891	7.207	4.618		891	7.514	1.346
																	892	2.11	0.281		892	5.965	1.356
																	894	5.868	2.043		894	4.782	2.251

## Sheet: Figure 3
	Fig. 3B																					Fig. 3C								Fig. 4C
	AP180 471-700 alone, 750 MHz, 25°C					AP180 471-700 10% AP2α , 750 MHz, 25°C					AP180 471-700 45% AP2α , 750 MHz, 25°C					AP180 471-700 326% AP2α , 750 MHz, 25°C						AP180 IDR alone, 600 MHz, 25°C				AP180 IDR 45% AP2α, 600 MHz, 25°C
																															R1ρ
	AA number	AA type	R1ρ	R1ρ error		AA number	AA type	R1ρ	R1ρ error		AA number	AA type	R1ρ	R1ρ error		AA number	AA type	R1ρ	R1ρ error			AA number	R1ρ	R1ρ error		AA number	R1ρ	R1ρ error		%AP2α	561Leu	error	Val582	error	Ser615	error
	472	Gly	2.842	0.501		472	Gly	2.614	0.36		472	Gly	2.61	0.574		472	Gly	3.084	1.072			282	2.227	0.027		282	2.351	0.065		0	2.337	0.542	2.328	0.325	2.092	0.563
	474	Asp	4.176	0.671		474	Asp	3.534	0.595		474	Asp	4.126	1.267		474	Asp	5.185	2.052			283	2.249	0.082		283	2.287	0.073		0.1	2.744	0.488	2.641	0.322	2.122	0.548
	477	Ala	1.286	0.454		477	Ala	2.505	0.541		477	Ala	3.518	1.037		480	Glu	4.55	1.079			284	2.253	0.051		284	2.246	0.066		0.45	3.237	0.64	3.193	0.422	3.659	0.749
	479	Ser	2.283	0.414		479	Ser	1.943	0.539		479	Ser	1.9	0.55		481	Gly	3.835	0.741			285	2.159	0.036		285	2.321	0.038		3.26	8.19	3.108	7.718	1.335	17.119	7.399
	480	Glu	3.141	0.639		480	Glu	2.588	0.442		480	Glu	2.21	0.507		482	Ser	3.319	0.962			286	2.265	0.024		286	2.167	0.038
	481	Gly	1.8	0.445		481	Gly	1.762	0.481		481	Gly	2.268	0.461		483	Ala	3.258	0.642			287	2.135	0.041		287	2.073	0.061
	482	Ser	1.879	0.33		482	Ser	2.409	0.346		482	Ser	2.483	0.436		484	Glu	2.853	0.598			288	2.503	0.041		288	2.435	0.047
	483	Ala	1.834	0.33		483	Ala	1.926	0.345		483	Ala	1.939	0.412		485	Ala	3.183	0.611			289	2.258	0.022		289	2.283	0.045
	484	Glu	2.151	0.465		484	Glu	1.888	0.304		484	Glu	2.524	0.369		486	Ala	3.295	0.525			291	2.135	0.029		291	2.183	0.027
	485	Ala	2.247	0.337		485	Ala	2.437	0.34		485	Ala	2.248	0.382		488	Glu	5.229	0.854			292	2.366	0.057		292	2.032	0.055
	486	Ala	1.609	0.298		486	Ala	2.278	0.328		486	Ala	2.171	0.366		490	Asp	11.079	3.783			293	2.272	0.062		293	2.024	0.06
	488	Glu	2.675	0.234		488	Glu	2.542	0.219		488	Glu	2.591	0.283		491	Leu	2.922	0.743			294	2.148	0.036		294	1.925	0.043
	489	Leu	2.668	0.377		489	Leu	2.375	0.362		489	Leu	3.227	0.416		498	Glu	8.224	2.149			295	1.913	0.042		295	1.912	0.037
	490	Asp	2.059	0.454		490	Asp	2.724	0.441		490	Asp	3.007	0.53		499	Thr	5.716	1.039			296	2.045	0.048		296	1.855	0.058
	491	Leu	2.742	0.38		491	Leu	2.477	0.268		491	Leu	3.241	0.359		500	Ser	3.304	1.175			297	1.987	0.042		297	1.827	0.04
	492	Phe	4.197	0.654		492	Phe	3.409	0.578		492	Phe	3.382	0.769		501	Ala	3.733	0.7			298	1.912	0.033		298	1.725	0.023
	493	Ala	3.228	0.59		493	Ala	2.376	0.507		493	Ala	3.323	0.842		503	Val	2.878	0.528			300	2.411	0.033		300	2.814	0.031
	495	Lys	2.594	0.568		495	Lys	2.224	0.522		495	Lys	3.128	0.665		504	Val	3.836	0.57			302	2.911	0.031		302	3.776	0.069
	498	Glu	2.815	0.498		498	Glu	3.211	0.439		498	Glu	3.025	0.603		505	Thr	2.638	0.781			303	2.515	0.064		303	2.392	0.079
	499	Thr	2.482	0.704		499	Thr	2.904	0.436		499	Thr	3.333	0.492		507	Thr	4.205	1.053			304	2.782	0.063		304	2.627	0.082
	500	Ser	2.265	0.684		500	Ser	2.102	0.62		500	Ser	2.936	0.77		508	Ala	2.743	0.727			305	2.398	0.031		305	2.467	0.055
	501	Ala	3.264	0.62		501	Ala	2.216	0.513		501	Ala	2.377	0.599		516	Ala	1.93	0.575			306	2.676	0.066		306	2.679	0.037
	503	Val	3.377	0.461		503	Val	2.186	0.373		503	Val	2.511	0.415		517	Thr	2.352	0.782			308	2.223	0.038		308	2.171	0.031
	504	Val	2.09	0.307		504	Val	2.384	0.327		504	Val	2.446	0.331		518	Ala	1.988	0.693			309	2.05	0.021		309	2.159	0.035
	505	Thr	2.646	0.685		505	Thr	2.542	0.444		505	Thr	2.973	0.497		524	Thr	3.754	0.745			310	2.348	0.049		310	2.328	0.045
	507	Thr	3.237	0.68		507	Thr	3.05	0.427		507	Thr	2.782	0.464		525	Ala	1.584	0.654			311	1.702	0.016		311	1.909	0.032
	508	Ala	1.576	0.616		508	Ala	1.905	0.678		508	Ala	2.515	0.641		526	Val	2.503	0.518			312	2.556	0.047		312	2.717	0.047
	516	Ala	3.552	0.643		516	Ala	1.886	0.484		516	Ala	1.728	0.495		527	Ala	1.998	0.523			315	2.491	0.036		315	2.404	0.016
	517	Thr	3.03	1.003		517	Thr	3.359	0.662		517	Thr	1.65	0.723		528	Ala	2.155	0.261			316	2.429	0.045		316	2.333	0.039
	518	Ala	2.951	0.886		518	Ala	1.898	0.688		518	Ala	2.82	0.801		529	Thr	2.558	0.551			317	2.915	0.043		317	2.707	0.036
	524	Thr	3.084	0.685		524	Thr	2.314	0.507		524	Thr	2.422	0.552		530	Ala	2.513	0.635			319	1.969	0.026		319	1.998	0.027
	525	Ala	1.628	0.59		525	Ala	2.236	0.521		525	Ala	2.651	0.617		532	Ala	1.485	0.573			320	2.22	0.042		320	2.363	0.031
	526	Val	1.764	0.374		526	Val	2.465	0.323		526	Val	3.347	0.464		533	Thr	2.332	0.471			321	2.464	0.03		321	2.632	0.046
	527	Ala	2.219	0.51		527	Ala	2.139	0.391		527	Ala	2.475	0.457		534	Thr	3.048	0.827			322	2.534	0.046		322	2.376	0.089
	528	Ala	1.851	0.26		528	Ala	2.182	0.24		528	Ala	2.239	0.234		535	Thr	2.118	0.685			323	2.083	0.019		323	2.071	0.025
	529	Thr	3.295	0.694		529	Thr	2.619	0.514		529	Thr	2.834	0.537		536	Thr	3.577	0.783			324	2.239	0.014		324	2.244	0.023
	530	Ala	2.491	0.634		530	Ala	2.701	0.538		530	Ala	1.421	0.644		537	Thr	5.087	1.297			328	2.385	0.035		328	2.423	0.018
	532	Ala	1.953	0.719		532	Ala	2.365	0.467		532	Ala	2.047	0.535		540	Ala	3.418	0.621			329	2.831	0.018		329	3.284	0.018
	533	Thr	2.633	0.534		533	Thr	1.945	0.437		533	Thr	3.038	0.504		541	Ala	2.129	0.546			330	2.592	0.038		330	2.9	0.032
	534	Thr	2.682	0.838		534	Thr	1.498	0.606		534	Thr	3.131	0.792		542	Thr	2.917	0.542			331	3.018	0.031		331	3.905	0.052
	535	Thr	3.211	0.996		535	Thr	2.101	0.536		535	Thr	2.69	0.698		543	Thr	2.118	0.388			332	2.699	0.042		332	2.906	0.038
	536	Thr	2.691	0.648		536	Thr	2.77	0.566		536	Thr	1.991	0.617		545	Ala	2.923	0.385			333	2.04	0.022		333	2.287	0.026
	537	Thr	2.094	0.889		537	Thr	2.282	0.724		537	Thr	2.712	0.814		546	Thr	2.275	0.766			334	2.184	0.034		334	2.218	0.033
	540	Ala	2.034	0.565		540	Ala	2.288	0.474		540	Ala	2.191	0.491		547	Thr	4.402	0.97			335	2.339	0.019		335	2.29	0.039
	541	Ala	2.09	0.449		541	Ala	1.421	0.362		541	Ala	2.347	0.423		548	Ser	3.741	0.879			336	2.161	0.026		336	2.021	0.032
	542	Thr	2.196	0.489		542	Thr	1.535	0.363		542	Thr	1.769	0.425		554	Thr	2.581	0.663			337	2.117	0.025		337	2.235	0.034
	543	Thr	2.555	0.542		543	Thr	1.992	0.306		543	Thr	2.607	0.397		555	Ala	1.972	0.787			338	2.032	0.023		338	2.317	0.014
	545	Ala	2.644	0.352		545	Ala	2.113	0.28		545	Ala	2.345	0.313		556	Ala	2.261	0.794			340	1.99	0.042		340	2.016	0.024
	546	Thr	2.856	0.717		546	Thr	2.265	0.513		546	Thr	2.492	0.614		557	Ala	4.359	0.894			341	2.378	0.02		341	2.561	0.037
	547	Thr	1.8	0.798		547	Thr	2.347	0.607		547	Thr	2.986	0.897		560	Ala	4.205	0.693			342	2.481	0.05		342	2.938	0.095
	548	Ser	2.076	0.776		548	Ser	1.93	0.599		548	Ser	2.003	0.716		561	Leu	8.19	3.108			343	2.267	0.042		343	2.043	0.048
	554	Thr	1.95	0.624		554	Thr	1.433	0.499		554	Thr	3.962	0.685		562	Asp	4.716	0.753			344	2.659	0.033		344	2.802	0.022
	555	Ala	0.529	0.559		555	Ala	2.762	0.586		555	Ala	2.115	0.861		571	Ala	9.911	4.15			346	2.175	0.019		346	2.602	0.026
	556	Ala	3.241	0.733		556	Ala	1.567	0.608		556	Ala	1.527	0.584		573	Glu	5.897	1.004			347	2.634	0.039		347	2.669	0.035
	557	Ala	2.392	0.587		557	Ala	2.993	0.574		557	Ala	2.341	0.397		575	Ala	4.176	1.953			348	2.542	0.039		348	2.522	0.045
	560	Ala	1.637	0.318		560	Ala	2.198	0.483		560	Ala	2.396	0.37		576	Ala	2.723	0.519			349	2.543	0.038		349	2.537	0.026
	561	Leu	2.337	0.542		561	Leu	2.744	0.488		561	Leu	3.237	0.64		577	Ala	3.626	0.302			350	2.553	0.057		350	2.489	0.04
	562	Asp	2.651	0.479		562	Asp	2.6	0.419		562	Asp	4.55	0.691		578	Ser	5.06	1.182			351	2.449	0.021		351	2.623	0.021
	563	Ile	2.407	0.455		563	Ile	2.995	0.486		563	Ile	5.654	1.146		579	Lys	5.891	1.115			352	2.096	0.047		352	2.398	0.023
	564	Phe	3.169	0.593		564	Phe	5.321	1.021		564	Phe	11.624	3.296		581	Asp	5.547	1.555			353	2.223	0.023		353	2.776	0.02
	566	Asp	3.241	0.567		566	Asp	2.904	0.842		566	Asp	6.94	1.537		582	Val	7.718	1.335			355	2.56	0.034		355	2.665	0.049
	567	Leu	2.797	0.37		567	Leu	3.143	0.342		567	Leu	3.908	0.462		583	Ala	13.219	4.228			356	2.395	0.041		356	2.708	0.062
	568	Phe	2.498	0.507		568	Phe	4.376	0.647		568	Phe	10.139	3.083		585	Ser	7.601	2.498			357	2.166	0.021		357	2.634	0.042
	569	Asp	2.374	0.318		569	Asp	3.074	0.307		569	Asp	3.867	0.414		587	Asp	4.101	0.603			358	2.281	0.042		358	2.411	0.038
	570	Ser	1.992	0.517		570	Ser	3.225	0.53		570	Ser	4.234	0.874		588	Leu	1.751	0.869			359	2.282	0.028		359	2.215	0.019
	571	Ala	2.382	0.522		571	Ala	2.793	0.479		571	Ala	3.206	0.616		596	Ser	7.682	2.839			360	2.001	0.019		360	2.063	0.028
	573	Glu	2.955	0.252		573	Glu	2.536	0.225		573	Glu	2.431	0.254		599	Arg	14.764	4.268			361	1.834	0.019		361	2.03	0.018
	574	Val	2.717	0.317		574	Val	2.861	0.284		574	Val	3.859	0.6		600	Gly	5.259	2.675			362	1.684	0.035		362	1.649	0.035
	575	Ala	1.801	0.548		575	Ala	2.785	0.514		575	Ala	2.659	0.579		601	Ala	3.777	1.01			363	1.953	0.015		363	2.211	0.022
	576	Ala	2.091	0.296		576	Ala	1.986	0.244		576	Ala	2.222	0.285		602	Ser	7.433	1.892			364	1.841	0.018		364	1.919	0.015
	577	Ala	2.137	0.199		577	Ala	2.087	0.169		577	Ala	2.389	0.201		606	Glu	4.996	1.491			365	1.869	0.03		365	1.977	0.019
	578	Ser	2.79	0.539		578	Ser	2.476	0.495		578	Ser	3.374	0.598		607	Ser	5.605	1.331			367	2.363	0.034		367	2.697	0.032
	579	Lys	2.201	0.632		579	Lys	1.892	0.507		579	Lys	4.37	0.791		609	Leu	3.693	1.252			371	2.445	0.032		371	2.751	0.044
	581	Asp	3.583	0.569		581	Asp	2.607	0.487		581	Asp	3.223	0.542		610	Thr	6.74	1.979			372	2.311	0.061		372	2.468	0.047
	582	Val	2.328	0.325		582	Val	2.641	0.322		582	Val	3.193	0.422		611	Ala	4.533	0.832			373	1.952	0.044		373	2.094	0.045
	583	Ala	2.237	0.652		583	Ala	2.925	0.545		583	Ala	4.273	0.758		615	Ser	4.448	1.499			374	2.213	0.018		374	3.115	0.039
	585	Ser	2.703	0.511		585	Ser	3.8	0.473		585	Ser	3.759	0.712		627	Thr	5.761	2			375	2.007	0.026		375	2.879	0.029
	586	Ile	2.173	0.752		586	Ile	2.418	0.587		586	Ile	6.018	1.156		628	Ala	4.529	1.65			376	2.357	0.032		376	4.112	0.05
	587	Asp	2.176	0.239		587	Asp	3	0.235		587	Asp	3.116	0.303		629	Ser	4.771	0.806			377	2.72	0.031		377	5.363	0.066
	588	Leu	2.523	0.346		588	Leu	2.767	0.313		588	Leu	1.757	0.526		633	Ala	3.262	0.477			378	2.212	0.03		378	6.588	0.672
	589	Phe	3.279	0.562		589	Phe	6.548	1.434		590	Gly	6.772	2.199		634	Glu	3.775	0.84			379	2.434	0.019		379	3.612	0.055
	590	Gly	3.109	0.651		590	Gly	3.976	0.733		591	Thr	5.887	1.359		635	Ser	12.694	4.639			380	2.646	0.024		380	3.776	0.018
	591	Thr	2.575	0.605		591	Thr	3.741	0.645		592	Asp	7.196	1.769		636	Ser	5.109	1.438			381	2.484	0.02		381	4.649	0.029
	592	Asp	3.326	0.678		592	Asp	3.29	0.797		595	Ser	8.935	4.675		638	Val	8.266	1.299			382	2.273	0.052		382	3.254	0.038
	594	Phe	2.034	0.602		594	Phe	6.988	1.896		596	Ser	3.793	0.885		639	Ile	11.926	6.404			383	2.675	0.034		383	3.51	0.033
	595	Ser	2.442	0.811		595	Ser	4.329	1.226		599	Arg	2.593	0.638		641	Leu	6.482	0.934			384	2.623	0.03		384	3.302	0.03
	596	Ser	2.572	0.237		596	Ser	2.717	0.252		600	Gly	4.545	0.982		646	Phe	9.03	3.467			385	2.366	0.036		385	3.281	0.046
	599	Arg	2.803	0.849		599	Arg	2.281	0.537		601	Ala	3.119	0.397		648	Ser	8.567	2.36			386	2.418	0.028		386	3.121	0.039
	600	Gly	1.714	0.718		600	Gly	3.01	0.724		602	Ser	4.325	0.728		649	Ser	4.326	0.739			387	2.565	0.021		387	2.828	0.019
	601	Ala	2.923	0.499		601	Ala	3.375	0.379		606	Glu	4.067	0.583		651	Ser	4.588	1.258			388	2.466	0.047		388	3.218	0.045
	602	Ser	3.079	0.624		602	Ser	2.777	0.527		607	Ser	3.601	0.783		652	Glu	5.215	1.583			389	2.56	0.032		389	3.139	0.033
	606	Glu	2.711	0.482		606	Glu	3.012	0.502		608	Ser	2.35	1.499		653	Thr	5.95	1.662			390	2.411	0.036		390	2.976	0.027
	607	Ser	2.494	0.48		607	Ser	3.542	0.53		609	Leu	4.189	0.753		654	Gln	4.833	0.562			391	2.505	0.038		391	2.468	0.04
	608	Ser	1.632	1.124		608	Ser	3.142	1.216		610	Thr	2.93	0.665		658	Gln	6.84	1.557			392	2.11	0.024		392	2.926	0.026
	609	Leu	1.92	0.436		609	Leu	4.751	0.55		611	Ala	2.399	0.337		659	Ala	5.067	1.731			395	2.505	0.025		395	2.749	0.042
	610	Thr	2.995	0.588		610	Thr	4.096	0.551		615	Ser	3.659	0.749		660	Val	2.977	0.849			396	2.695	0.025		396	2.542	0.019
	611	Ala	2.012	0.317		611	Ala	2.095	0.472		616	Val	4.867	0.738		661	Ser	3.97	1.381			398	2.082	0.03		398	2.533	0.029
	615	Ser	2.092	0.563		615	Ser	2.122	0.548		617	Asp	3.521	0.605		662	Ser	6.044	2.388			399	2.844	0.14		399	3.128	0.122
	616	Val	2.626	0.457		616	Val	2.992	0.478		618	Ala	4.57	0.982		663	Ser	4.458	0.894			400	2.824	0.049		400	3.109	0.049
	617	Asp	2.143	0.26		617	Asp	2.811	0.268		619	Phe	24.533	8.115		664	Ser	7.913	2.571			403	2.178	0.03		403	5.85	0.065
	618	Ala	1.856	0.496		618	Ala	3.291	0.565		620	Ala	2.673	1.082		665	Ala	3.494	0.999			405	3.076	0.062		405	4.83	0.072
	619	Phe	3.026	0.563		619	Phe	6.028	0.954		626	Ser	3.371	0.832		667	Ala	6.675	2.585			410	2.576	0.053		410	2.845	0.043
	620	Ala	1.493	0.56		620	Ala	5.74	1.339		627	Thr	3.446	1.066		668	Asp	7.464	3.673			411	2.53	0.017		411	2.536	0.026
	621	Ala	2.786	0.514		621	Ala	2.903	0.498		628	Ala	1.911	0.587		669	Leu	8.827	4.634			412	2.545	0.027		412	2.474	0.045
	626	Ser	1.909	1.002		626	Ser	2.954	0.706		629	Ser	2.797	0.554		688	Ala	4.541	2.16			413	2.42	0.038		413	2.508	0.035
	627	Thr	1.805	0.851		627	Thr	1.248	0.785		633	Ala	3.183	0.311		689	Gln	4.711	1.144			414	2.406	0.045		414	2.401	0.031
	628	Ala	1.689	0.641		628	Ala	2.682	0.595		634	Glu	2.402	0.738		690	Asn	5.257	2.763			416	2.29	0.032		416	2.172	0.025
	629	Ser	2.367	0.605		629	Ser	2.7	0.526		635	Ser	4.088	0.844		691	Asn	3.765	1.246			417	2.243	0.04		417	2.13	0.032
	633	Ala	2.038	0.296		633	Ala	2.663	0.279		636	Ser	2.889	0.423		699	Ala	5.155	1.884			418	2.465	0.033		418	2.194	0.05
	634	Glu	1.761	0.563		634	Glu	2.42	0.471		637	Gly	6.635	3.571								419	2.114	0.015		419	2.117	0.025
	635	Ser	2.634	0.515		635	Ser	3.518	0.457		638	Val	3.367	0.467								420	2.478	0.021		420	2.283	0.019
	636	Ser	2.741	0.359		636	Ser	2.647	0.314		639	Ile	3.637	0.676								421	1.829	0.026		421	1.912	0.034
	637	Gly	4.118	1.136		637	Gly	3.511	0.825		640	Asp	3.779	0.769								422	2.164	0.026		422	1.94	0.036
	638	Val	2.481	0.319		638	Val	2.56	0.288		641	Leu	3.816	0.422								423	2.254	0.029		423	2.116	0.026
	639	Ile	2.826	0.497		639	Ile	2.38	0.443		643	Gly	6.742	0.855								424	2.17	0.038		424	2.187	0.038
	640	Asp	2.623	0.5		640	Asp	2.818	0.508		644	Asp	3.636	0.699								425	2.301	0.019		425	2.353	0.022
	641	Leu	2.159	0.272		641	Leu	2.885	0.231		645	Ala	9.797	6.13								426	1.834	0.024		426	2.077	0.016
	642	Phe	2.408	0.532		642	Phe	6.982	1.402		646	Phe	3.113	0.646								427	2.251	0.043		427	2.423	0.042
	643	Gly	2.292	0.262		643	Gly	2.846	0.295		648	Ser	3.544	0.521								428	2.384	0.014		428	2.174	0.039
	644	Asp	3.433	0.727		644	Asp	3.398	0.671		649	Ser	3.545	0.449								429	2.404	0.016		429	2.439	0.024
	645	Ala	3.022	0.639		645	Ala	5.249	1.042		650	Ala	3.478	0.958								430	2.243	0.036		430	2.351	0.044
	646	Phe	3.052	0.565		646	Phe	3.693	0.598		651	Ser	3.941	0.623								432	2.482	0.044		432	2.722	0.029
	647	Gly	2.865	0.63		647	Gly	5.515	1.506		652	Glu	3.438	0.797								433	2.088	0.023		433	3.134	0.033
	648	Ser	2.336	0.399		648	Ser	2.383	0.353		653	Thr	2.812	0.69								434	2.409	0.012		434	3.228	0.026
	649	Ser	2.699	0.381		649	Ser	3.308	0.363		654	Gln	3.121	0.291								436	2.584	0.188		436	7.212	0.102
	650	Ala	2.433	0.651		650	Ala	2.325	0.739		658	Gln	3.386	0.645								437	2.745	0.056		437	4.885	0.056
	651	Ser	2.201	0.531		651	Ser	3.118	0.505		659	Ala	1.589	0.546								438	2.504	0.015		438	3.221	0.012
	652	Glu	2.332	0.499		652	Glu	2.31	0.468		660	Val	3.134	0.585								439	2.185	0.024		439	4.583	0.049
	653	Thr	2.475	0.724		653	Thr	2.14	0.586		661	Ser	2.62	0.629								440	2.064	0.031		440	20.924	3.201
	654	Gln	2.416	0.251		654	Gln	2.951	0.246		662	Ser	4.303	0.575								441	2.142	0.056		441	4.04	0.06
	658	Gln	2.466	0.512		658	Gln	2.397	0.459		663	Ser	2.772	0.602								442	2.407	0.014		442	3.173	0.03
	659	Ala	2.816	0.649		659	Ala	2.398	0.66		664	Ser	2.94	0.997								443	1.967	0.032		443	2.428	0.045
	660	Val	3.072	0.704		660	Val	2.28	0.805		665	Ala	2.284	0.762								445	1.953	0.038		445	2.144	0.03
	661	Ser	2.548	0.62		661	Ser	3.198	0.575		667	Ala	3.58	0.923								446	2.651	0.028		446	2.77	0.026
	662	Ser	2.718	0.491		662	Ser	3.842	0.487		668	Asp	4.108	0.684								447	2.114	0.02		447	2.13	0.028
	663	Ser	2.859	0.535		663	Ser	3.369	0.433		669	Leu	4.057	0.711								453	1.704	0.052		453	1.721	0.027
	664	Ser	1.956	0.805		664	Ser	3.475	0.803		670	Leu	4.071	1.193								454	1.837	0.021		454	1.808	0.024
	665	Ala	1.62	0.999		665	Ala	2.504	0.658		671	Ala	4.268	0.801								455	1.929	0.037		455	1.925	0.042
	667	Ala	2.954	0.653		667	Ala	3.036	0.574		672	Gly	2.819	1.578								456	2.306	0.021		456	2.223	0.017
	668	Asp	2.491	0.232		668	Asp	2.898	0.253		675	Gly	3.515	0.974								460	1.906	0.024		460	1.905	0.019
	669	Leu	2.579	0.537		669	Leu	3.159	0.541		676	Ser	5.079	2.163								461	2.571	0.034		461	2.71	0.053
	670	Leu	2.08	0.597		670	Leu	2.231	0.564		678	Met	5.87	2.871								467	2.18	0.043		467	2.073	0.035
	671	Ala	2.708	0.561		671	Ala	3.473	0.552		679	Ala	4.66	2.418								468	2.615	0.016		468	3.318	0.016
	672	Gly	3.4	0.658		672	Gly	2.345	1.106		688	Ala	2.752	0.663								469	1.827	0.031		469	1.916	0.027
	673	Phe	1.655	0.434		673	Phe	3.245	0.6		689	Gln	2.498	0.522								470	2.512	0.023		470	2.559	0.045
	674	Gly	2.811	0.485		674	Gly	3.277	0.708		690	Asn	3.372	1.141								471	2.14	0.022		471	2.493	0.122
	675	Gly	1.357	0.694		675	Gly	2.851	0.726		691	Asn	2.046	0.743								472	2.133	0.037		472	2.552	0.038
	676	Ser	3.257	1.038		676	Ser	3.733	1.218		699	Ala	2.893	0.734								473	2.119	0.08		473	2.691	0.091
	677	Phe	1.68	0.536		677	Phe	3.721	1.948													474	2.161	0.025		474	2.974	0.022
	678	Met	2.206	0.794		678	Met	3.404	1.007													476	2.653	0.05		476	6.427	0.122
	679	Ala	2.191	0.614		679	Ala	2.8	1.013													477	2.822	0.067		477	6.214	0.09
	688	Ala	3.092	0.698		688	Ala	3.114	0.596													479	2.542	0.029		479	2.875	0.041
	689	Gln	2.461	0.631		689	Gln	2.521	0.571													480	2.187	0.033		480	2.399	0.028
	690	Asn	2.437	0.852		690	Asn	3.486	0.764													481	1.984	0.035		481	1.955	0.029
	691	Asn	2.943	0.88		691	Asn	1.888	0.698													482	2.256	0.021		482	2.542	0.032
	699	Ala	3.059	0.738		699	Ala	3.313	0.629													483	2.267	0.038		483	1.992	0.024
																						484	2.209	0.026		484	2.544	0.028
																						485	2.038	0.038		485	2.004	0.023
																						486	2.214	0.029		486	2.328	0.017
																						488	2.534	0.031		488	2.801	0.023
																						489	2.048	0.02		489	2.38	0.028
																						490	2.782	0.036		490	3.373	0.033
																						491	2.351	0.02		491	2.781	0.017
																						492	3.107	0.071		492	4.411	0.069
																						493	2.857	0.037		493	3.866	0.039
																						494	2.395	0.037		494	3.384	0.061
																						495	2.78	0.038		495	3.212	0.035
																						498	2.793	0.039		498	2.979	0.033
																						499	2.169	0.03		499	2.378	0.052
																						500	2.836	0.045		500	2.751	0.068
																						501	2.49	0.036		501	2.505	0.047
																						503	2.453	0.022		503	2.482	0.027
																						504	2.5	0.036		504	2.468	0.038
																						505	3.025	0.05		505	2.905	0.027
																						507	2.478	0.024		507	2.367	0.032
																						508	2.196	0.014		508	2.123	0.015
																						516	2.605	0.039		516	2.313	0.016
																						517	2.451	0.049		517	2.433	0.041
																						518	2.505	0.038		518	2.415	0.047
																						524	2.667	0.049		524	2.47	0.04
																						525	2.274	0.019		525	2.299	0.022
																						526	2.173	0.029		526	2.35	0.03
																						527	2.032	0.023		527	2.172	0.024
																						528	2.155	0.023		528	2.039	0.012
																						529	2.333	0.033		529	2.275	0.033
																						530	2.128	0.032		530	2.048	0.027
																						532	2.428	0.027		532	2.523	0.027
																						533	2.147	0.019		533	2.156	0.026
																						534	2.343	0.042		534	2.318	0.06
																						535	2.423	0.032		535	2.477	0.044
																						536	2.495	0.032		536	2.396	0.05
																						537	2.189	0.043		537	2.35	0.052
																						540	1.825	0.018		540	1.918	0.016
																						541	2.263	0.012		541	2.869	0.044
																						542	1.92	0.018		542	2.049	0.033
																						543	2.31	0.016		543	2.3	0.025
																						545	2.538	0.018		545	2.353	0.02
																						546	2.203	0.044		546	2.216	0.063
																						547	2.36	0.023		547	2.429	0.023
																						548	2.456	0.033		548	2.434	0.045
																						554	2.222	0.031		554	2.34	0.029
																						555	2.685	0.07		555	2.456	0.073
																						556	2.031	0.024		556	2.202	0.025
																						557	2.325	0.046		557	2.663	0.026
																						560	2.398	0.023		560	2.553	0.02
																						561	2.602	0.028		561	3.226	0.046
																						562	2.594	0.043		562	3.626	0.07
																						563	2.485	0.037		563	4.747	0.054
																						564	2.823	0.05		564	10.71	2.2
																						566	2.416	0.027		566	4.589	0.071
																						567	2.464	0.024		567	3.708	0.013
																						568	2.521	0.036		568	6.483	0.084
																						569	2.395	0.019		569	3.008	0.026
																						570	2.228	0.035		570	3.37	0.04
																						571	2.358	0.019		571	3.005	0.028
																						573	2.539	0.028		573	2.855	0.016
																						574	2.524	0.027		574	3.725	0.028
																						575	2.418	0.038		575	3.014	0.036
																						576	2.319	0.016		576	2.401	0.011
																						577	2.157	0.013		577	2.297	0.019
																						578	2.259	0.045		578	2.462	0.066
																						579	2.504	0.033		579	3.055	0.036
																						581	2.507	0.034		581	2.758	0.029
																						582	2.202	0.023		582	2.771	0.034
																						583	2.663	0.04		583	3.185	0.034
																						585	2.608	0.038		585	3.794	0.046
																						586	2.907	0.022		586	4.067	0.03
																						587	2.465	0.013		587	3.354	0.028
																						588	2.203	0.014		588	2.594	0.022
																						589	2.943	0.036		589	4.362	0.097
																						590	2.531	0.037		590	6.18	0.107
																						591	2.664	0.048		591	4.507	0.098
																						592	2.574	0.04		592	5.294	0.068
																						593	2.113	0.048		593	7.627	3.483
																						594	2.651	0.029		594	4.913	0.328
																						595	2.361	0.049		595	6.778	0.154
																						596	2.248	0.075		596	4.578	0.173
																						600	2.472	0.055		600	2.327	0.039
																						601	2.402	0.029		601	2.645	0.027
																						606	2.589	0.038		606	2.915	0.038
																						607	2.539	0.032		607	3.162	0.059
																						608	2.534	0.034		608	2.712	0.038
																						609	2.912	0.062		609	3.336	0.054
																						610	2.464	0.042		610	2.878	0.05
																						611	2.341	0.018		611	2.721	0.016
																						612	2.159	0.141		612	5.201	2.159
																						613	2.604	0.247		613	5.52	0.571
																						614	2.515	0.264		614	4.709	0.492
																						615	2.431	0.038		615	3.14	0.04
																						616	2.397	0.027		616	3.28	0.052
																						617	2.619	0.028		617	3.578	0.032
																						618	2.463	0.048		618	4.569	0.061
																						619	2.692	0.03		619	8.308	0.253
																						620	2.281	0.053		620	6.987	0.113
																						621	2.002	0.03		621	3.64	0.072
																						626	2.273	0.037		626	2.296	0.064
																						627	2.214	0.026		627	2.639	0.037
																						628	2.08	0.044		628	2.166	0.039
																						629	2.41	0.047		629	2.479	0.035
																						633	2.386	0.031		633	2.489	0.025
																						634	2.728	0.029		634	2.871	0.029
																						635	2.479	0.039		635	3.504	0.035
																						636	2.356	0.019		636	2.701	0.037
																						637	2.518	0.016		637	2.783	0.034
																						638	2.398	0.028		638	2.985	0.028
																						639	2.435	0.049		639	3.577	0.048
																						640	2.587	0.048		640	4.098	0.107
																						641	2.536	0.022		641	3.723	0.026
																						642	2.901	0.213		642	8.425	0.311
																						643	2.156	0.014		643	4.865	0.064
																						644	2.604	0.018		644	2.74	0.021
																						645	2.619	0.049		645	5.337	0.17
																						646	2.571	0.03		646	3.148	0.102
																						647	1.976	0.031		647	7.991	0.324
																						648	2.54	0.019		648	2.939	0.028
																						649	2.715	0.045		649	2.953	0.037
																						650	2.422	0.025		650	2.604	0.038
																						651	2.122	0.014		651	2.161	0.03
																						652	2.359	0.024		652	2.751	0.04
																						653	2.318	0.045		653	2.571	0.048
																						654	2.739	0.02		654	3.16	0.032
																						658	2.822	0.038		658	3.092	0.031
																						659	2.403	0.034		659	2.701	0.049
																						660	2.369	0.034		660	2.737	0.032
																						661	2.989	0.03		661	2.885	0.029
																						662	3.227	0.038		662	4.809	0.107
																						663	2.581	0.022		663	3.35	0.031
																						664	2.432	0.014		664	2.474	0.033
																						665	2.247	0.029		665	2.124	0.048
																						667	2.588	0.031		667	3.08	0.029
																						668	2.46	0.083		668	3.846	0.086
																						669	2.519	0.034		669	3.786	0.036
																						670	2.532	0.029		670	4.212	0.044
																						671	2.665	0.028		671	4.008	0.035
																						672	2.172	0.046		673	2.602	0.037
																						673	2.262	0.032		674	2.507	0.054
																						674	2.131	0.032		675	3.705	0.079
																						675	2.1	0.049		676	4.062	0.054
																						676	2.654	0.043		677	5.291	0.948
																						677	2.86	0.046		678	5.965	0.13
																						678	2.426	0.025		679	4.319	0.064
																						679	2.498	0.039		688	2.929	0.029
																						688	2.279	0.014		689	3.196	0.089
																						689	2.773	0.05		690	3.351	0.051
																						690	2.905	0.039		691	3.569	0.074
																						691	2.988	0.094		700	5.419	0.319
																						699	2.658	0.047		701	4.705	1.394
																						700	2.715	0.03		703	3.736	0.054
																						701	2.969	0.128		704	2.112	0.031
																						702	2.463	0.059		708	3.581	0.089
																						703	2.214	0.022		709	2.875	0.13
																						704	2.053	0.04		710	2.865	0.077
																						708	2.776	0.058		711	3.298	0.092
																						709	2.689	0.046		712	3.577	0.028
																						710	2.478	0.031		716	3.344	0.034
																						711	2.657	0.077		717	3.242	0.044
																						712	2.673	0.024		719	3.656	0.018
																						716	2.846	0.042		720	3.584	0.079
																						717	2.823	0.053		721	3.491	0.025
																						719	2.696	0.027		723	3.095	0.047
																						720	2.761	0.055		724	3.074	0.051
																						721	3.001	0.026		725	2.515	0.017
																						723	2.994	0.064		727	2.704	0.068
																						724	2.867	0.056		728	3.2	0.027
																						725	2.834	0.036		729	3.077	0.038
																						727	2.501	0.053		733	2.831	0.048
																						728	2.771	0.034		734	3.034	0.042
																						729	2.891	0.039		735	3.095	0.079
																						733	2.747	0.064		741	3.047	0.046
																						734	3.145	0.06		742	2.876	0.119
																						735	3.017	0.076		743	2.603	0.041
																						741	2.97	0.035		744	2.862	0.085
																						742	3.004	0.179		747	2.428	0.049
																						743	2.504	0.052		748	3.147	0.028
																						744	2.692	0.317		749	2.243	0.052
																						747	2.403	0.063		750	2.806	0.054
																						748	2.354	0.02		751	2.828	0.034
																						749	2.166	0.045		752	2.896	0.028
																						750	2.599	0.024		753	2.731	0.018
																						751	2.594	0.039		754	3.362	0.039
																						752	2.221	0.022		755	4.166	0.088
																						753	2.525	0.023		756	3.679	0.045
																						754	3.264	0.066		757	4.003	0.041
																						755	3.55	0.053		758	3.45	0.068
																						756	3.219	0.051		759	3.455	0.05
																						757	3.242	0.06		760	3.464	0.069
																						758	3.384	0.063		761	3.415	0.052
																						759	2.616	0.036		762	3.131	0.104
																						760	3.289	0.057		763	3.556	0.04
																						761	2.996	0.101		764	2.739	0.04
																						762	2.574	0.05		765	2.797	0.033
																						763	2.851	0.041		766	2.84	0.044
																						764	2.781	0.058		767	2.652	0.042
																						765	2.799	0.049		768	2.725	0.059
																						766	2.663	0.021		769	2.502	0.077
																						767	2.267	0.025		770	2.815	0.063
																						768	2.337	0.039		771	3.31	0.051
																						769	2.952	0.06		772	3.105	0.038
																						770	2.856	0.045		773	3.249	0.057
																						771	3.186	0.044		774	2.752	0.03
																						772	3.017	0.051		775	3.301	0.02
																						773	3.03	0.072		776	2.758	0.02
																						774	2.41	0.017		777	2.141	0.145
																						775	2.817	0.023		778	3.992	0.058
																						776	2.306	0.024		779	4.048	0.056
																						777	2.202	0.128		780	3.237	0.073
																						778	4.098	0.062		781	3.225	0.036
																						779	3.839	0.079		782	2.752	0.029
																						780	3.006	0.07		783	4.202	0.106
																						781	2.784	0.029		784	3.295	0.044
																						782	2.513	0.022		785	2.988	0.056
																						783	3.173	0.049		786	2.749	0.066
																						784	2.755	0.044		787	2.497	0.07
																						785	2.944	0.072		788	2.336	0.019
																						786	2.839	0.076		789	3.415	0.111
																						787	2.406	0.08		790	3.67	0.066
																						788	2.232	0.012		791	4.081	0.059
																						789	3.197	0.101		793	3.991	0.073
																						790	3.076	0.061		794	3.683	0.017
																						791	3.616	0.068		795	4.09	0.08
																						793	3.737	0.066		797	2.66	0.046
																						794	2.72	0.028		798	3.914	0.122
																						795	3.855	0.08		799	3.946	0.044
																						797	2.637	0.041		800	4.289	0.128
																						798	3.515	0.1		801	3.478	0.087
																						799	3.314	0.053		802	2.623	0.069
																						800	3.334	0.098		803	2.863	0.053
																						801	2.925	0.065		806	2.626	0.033
																						802	2.405	0.082		807	2.8	0.075
																						803	2.781	0.061		808	2.78	0.056
																						806	2.237	0.04		809	2.592	0.062
																						807	2.536	0.066		812	2.602	0.13
																						808	2.658	0.066		813	2.729	0.166
																						809	3.13	0.126		814	2.445	0.075
																						812	2.507	0.045		815	2.642	0.027
																						813	2.716	0.086		818	2.275	0.077
																						814	2.516	0.039		819	2.49	0.041
																						815	2.101	0.029		820	1.765	0.056
																						818	2.374	0.064		821	1.903	0.029
																						819	2.297	0.048		823	2.537	0.036
																						820	1.928	0.057		824	2.317	0.049
																						821	1.975	0.041		825	2.223	0.04
																						823	2.305	0.046		826	2.396	0.057
																						824	2.267	0.058		830	2.26	0.051
																						825	2.39	0.056		831	3.027	0.038
																						826	2.227	0.036		832	2.616	0.105
																						830	2.329	0.064		836	2.418	0.032
																						831	2.257	0.023		837	2.336	0.048
																						832	2.489	0.095		838	2.715	0.053
																						836	2.493	0.033		839	2.428	0.058
																						837	2.538	0.07		840	2.574	0.051
																						838	2.441	0.026		841	3.056	0.032
																						839	2.642	0.075		845	2.94	0.069
																						840	2.923	0.081		846	2.863	0.02
																						841	2.481	0.016		850	3.065	0.045
																						845	3.138	0.086		851	3.414	0.095
																						846	2.588	0.016		852	3.505	0.045
																						850	2.596	0.034		854	3.702	0.107
																						851	3.34	0.11		855	2.86	0.058
																						852	2.203	0.021		859	3.101	0.065
																						854	3.35	0.138		860	2.848	0.109
																						855	2.648	0.09		861	2.431	0.048
																						859	2.484	0.033		862	2.346	0.078
																						860	2.653	0.097		863	2.621	0.034
																						861	2.098	0.027		864	3.085	0.029
																						862	2.328	0.059		866	2.384	0.029
																						863	2.149	0.032		867	2.652	0.076
																						864	2.872	0.05		868	2.598	0.073
																						866	2.427	0.044		869	2.365	0.028
																						867	2.69	0.062		870	2.828	0.124
																						868	2.853	0.076		885	2.756	0.043
																						869	2.128	0.017		886	3.054	0.021
																						870	2.401	0.028		887	3.319	0.038
																						885	2.873	0.069		889	3.86	0.072
																						886	2.86	0.019		890	4.119	0.057
																						887	3.225	0.04		891	5.708	0.188
																						889	3.629	0.073		892	3.792	0.045
																						890	3.804	0.063		893	3.936	0.07
																						891	2.232	0.046		894	4.156	0.083
																						892	3.64	0.06
																						893	3.753	0.242
																						894	3.82	0.08

## Sheet: Figure 4
	Fig. 4B							Fig. 4C							Fig. 4D																				Fig. 4E
	AP180 399-598 with increasing concentrations of AP2β2 (%), I/I0							AP180 399-598 with increasing concentrations of AP2β2 (%), CSPs							AP180 399-598 alone, 600 MHz, 25°C					AP180 399-598 5% AP2β2, 600 MHz, 25°C					AP180 399-598 15% AP2β2, 600 MHz, 25°C					AP180 399-598 50% AP2β2, 600 MHz, 25°C					AP180 399-598 10% AP2β2, 600 MHz, 25°C
	AA number	AA type	5%	10%	15%	45%		AA number	AA type	5%	10%	15%	45%		AA number	AA type	R1ρ	R1ρ error		AA number	AA type	R1ρ	R1ρ error		AA number	AA type	R1ρ	R1ρ error		AA number	AA type	R1ρ	R1ρ error		AA number	AA type	ΔR2	ΔR2 error
	399	Ser	0.949	0.989	0.961	0.844		399	Ser	0.007	0.005	0.02	0.003		399	Ser	1.949	0.102		399	Ser	1.979	0.094		399	Ser	2.067	0.1		399	Ser	1.732	0.322		399	Ser	0.16	1
	400	Asp	0.929	0.958	0.878	0.908		400	Asp	0	0.004	0.027	0.008		400	Asp	2.251	0.079		400	Asp	2.073	0.061		400	Asp	2.207	0.084		400	Asp	2.465	0.218		400	Asp	0.165	1
	402	Phe	0.959	0.906	0.872	0.86		402	Phe	0.014	0.016	0.039	0.031		402	Phe	2.261	0.063		402	Phe	2.349	0.044		402	Phe	2.557	0.093		402	Phe	2.806	0.266		402	Phe	-0.352	1
	403	Ala	1.055	1.135	1.007	0.89		403	Ala	0.002	0.013	0.03	0.02		403	Ala	2.189	0.06		403	Ala	2.41	0.066		403	Ala	2.549	0.063		403	Ala	2.93	0.27		403	Ala	0.97	1
	405	Glu	0.94	0.996	0.944	0.96		405	Glu	0	0.013	0.01	0.007		405	Glu	2.132	0.056		405	Glu	2.235	0.064		405	Glu	2.406	0.052		405	Glu	2.137	0.178		405	Glu	-0.335	1
	410	Thr	0.888	0.957	0.955	0.854		410	Thr	0.013	0.001	0.026	0.001		410	Thr	2.291	0.089		410	Thr	2.161	0.076		410	Thr	2.275	0.066		410	Thr	2.424	0.21		410	Thr	-0.478	1
	411	Thr	0.974	0.98	0.572	0.619		411	Thr	0	0	0.041	0.041		411	Thr	2.4	0.097		411	Thr	2.47	0.039		411	Thr	2.711	0.048		412	Thr	2.444	0.182		411	Thr	0.445	1
	412	Thr	0.946	0.995	0.926	1.033		412	Thr	0	0	0	0		412	Thr	2.404	0.072		412	Thr	2.481	0.068		412	Thr	2.488	0.053		413	Thr	2.207	0.175		412	Thr	-0.237	1
	413	Thr	0.96	0.992	0.945	1.112		413	Thr	0	0	0.013	0.013		413	Thr	2.216	0.062		413	Thr	2.27	0.06		413	Thr	2.42	0.053		414	Glu	2.181	0.145		413	Thr	0.219	1
	414	Glu	0.946	0.992	0.919	0.864		414	Glu	0.007	0	0.02	0.007		414	Glu	2.03	0.051		414	Glu	2.036	0.045		414	Glu	2.142	0.048		416	Ala	2.127	0.152		414	Glu	0.376	1
	416	Ala	0.932	0.986	0.918	0.841		416	Ala	0.007	0.002	0.026	0.007		416	Ala	2.112	0.056		416	Ala	2.114	0.045		416	Ala	2.108	0.06		417	Ser	1.873	0.191		416	Ala	0.442	1
	417	Ser	0.936	0.997	0.918	0.868		417	Ser	0.007	0.007	0.02	0.003		417	Ser	2.099	0.062		417	Ser	1.864	0.059		417	Ser	2.062	0.063		418	Ala	2.145	0.157		417	Ser	0.254	1
	418	Ala	0.959	1.008	0.974	0.874		418	Ala	0.013	0	0.02	0.005		418	Ala	2.027	0.058		418	Ala	2.104	0.036		418	Ala	2.285	0.043		419	Ser	2.009	0.114		418	Ala	0.303	1
	419	Ser	0.973	1.019	0.961	0.959		419	Ser	0.007	0.001	0.02	0.001		419	Ser	1.914	0.036		419	Ser	1.709	0.033		419	Ser	1.906	0.035		420	Ala	1.991	0.179		419	Ser	0.032	1
	420	Ala	0.978	1.001	0.917	0.937		420	Ala	0.007	0.007	0.02	0		420	Ala	1.993	0.069		420	Ala	1.928	0.051		420	Ala	1.989	0.054		421	Ser	2.362	0.251		420	Ala	-0.249	1
	421	Ser	0.97	0.985	0.852	0.688		421	Ser	0.008	0.01	0.034	0.034		421	Ser	1.755	0.057		421	Ser	1.851	0.059		421	Ser	1.974	0.06		422	Ala	1.881	0.193		421	Ser	0.283	1
	422	Ala	0.927	0.989	0.934	0.816		422	Ala	0.007	0.001	0.02	0.002		422	Ala	1.994	0.061		422	Ala	1.974	0.059		422	Ala	1.997	0.059		423	Thr	2.405	0.265		422	Ala	-0.338	1
	423	Thr	0.973	1.016	0.89	0.989		423	Thr	0	0	0	0		423	Thr	1.99	0.064		423	Thr	2.046	0.034		423	Thr	2.208	0.043		424	Thr	2.374	0.198		423	Thr	-0.18	1
	424	Thr	0.956	0.991	0.916	0.87		424	Thr	0.007	0.002	0.026	0.003		424	Thr	2.016	0.058		424	Thr	2.161	0.082		424	Thr	2.205	0.061		425	Ala	2.445	0.174		424	Thr	-0.408	1
	425	Ala	0.949	0.995	0.952	0.924		425	Ala	0.007	0.002	0.02	0.007		425	Ala	2.062	0.051		425	Ala	1.983	0.038		425	Ala	2.013	0.038		426	Val	2.505	0.188		425	Ala	-0.323	1
	426	Val	0.976	1.034	1.029	0.861		426	Val	0.007	0.008	0.015	0.008		426	Val	1.804	0.052		426	Val	1.82	0.048		426	Val	2.071	0.052		427	Thr	2.737	0.324		426	Val	-0.534	1
	427	Thr	0.96	1.099	1.141	0.954		427	Thr	0.007	0.016	0.015	0.008		427	Thr	2.301	0.051		427	Thr	2.051	0.073		427	Thr	2.345	0.057		428	Ala	2.749	0.148		427	Thr	0.287	1
	428	Ala	0.949	1.019	0.92	0.88		428	Ala	0	0	0.027	0.007		428	Ala	2.148	0.049		428	Ala	2.125	0.033		428	Ala	2.148	0.037		429	Ala	3.115	0.207		428	Ala	-0.399	1
	429	Ala	0.938	0.959	0.846	0.778		429	Ala	0.007	0.007	0.022	0.017		429	Ala	1.812	0.056		429	Ala	1.923	0.037		429	Ala	2.192	0.038		430	Thr	3.332	0.303		429	Ala	0.126	1
	430	Thr	0.908	0.95	0.918	0.79		430	Thr	0.007	0.005	0.027	0.016		430	Thr	1.997	0.059		430	Thr	2.079	0.066		430	Thr	2.262	0.066		432	Glu	5.186	0.458		430	Thr	-0.003	1
	432	Glu	0.935	0.938	0.839	0.714		432	Glu	0.007	0.003	0.02	0.007		432	Glu	2.263	0.06		432	Glu	2.502	0.051		432	Glu	3.019	0.065		433	Val	3.497	0.262		432	Glu	-1.067	1
	433	Val	0.938	0.983	0.887	0.803		433	Val	0.012	0.017	0.016	0.043		433	Val	2.299	0.054		433	Val	2.421	0.053		433	Val	3.287	0.072		434	Asp	5.609	0.886		433	Val	0.27	1
	434	Asp	0.872	0.863	0.751	0.546		434	Asp	0.007	0.007	0.02	0.008		434	Asp	2.334	0.055		434	Asp	2.463	0.041		434	Asp	3.05	0.049		437	Gly	3.236	0.293		434	Asp	0.327	1
	436	Phe	0.549	0.345	0.219	0.15		436	Phe	0.01	0.01	0.034	0.027		436	Phe	2.313	0.072		436	Phe	3.056	0.164		436	Phe	4.083	0.226		442	Ala	5.01	0.702		436	Phe	5.529	2.981
	437	Gly	0.799	0.551	0.679	0.548		437	Gly	0.02	0.023	0.047	0.026		437	Gly	2.328	0.079		437	Gly	2.582	0.037		437	Gly	3.031	0.067		443	Ser	4.342	0.446		437	Gly	1.078	1
	438	Asp	0.786	0.501	0.432	0.261		438	Asp	0	0.015	0.015	0.033		438	Asp	1.881	0.042		438	Asp	2.82	0.041		438	Asp	3.989	0.102		445	Gly	2.679	0.343		438	Asp	4.385	1
	439	Ala	0.837	0.693	0.451	0.232		439	Ala	0.018	0.016	0.047	0.069		439	Ala	2.359	0.052		439	Ala	2.973	0.06		439	Ala	4.048	0.123		446	Glu	2.922	1.227		439	Ala	4.109	1.245
	440	Phe	0.761	0.587	0.425	0.188		440	Phe	0.016	0.021	0.047	0.048		440	Phe	2.11	0.055		440	Phe	2.448	0.045		440	Phe	3.004	0.098		447	Ala	2.202	0.168		440	Phe	1.728	1
	441	Ala	0.675	0.48	0.348	0.152		441	Ala	0.017	0.023	0.06	0.05		441	Ala	1.885	0.093		441	Ala	2.37	0.076		441	Ala	3.098	0.117		453	Gly	2.035	0.203		441	Ala	3.045	1.285
	442	Ala	0.938	0.926	0.802	0.61		442	Ala	0.007	0.013	0.008	0.027		442	Ala	1.827	0.058		442	Ala	1.829	0.054		442	Ala	2.729	0.102		454	Ala	2.291	0.217		442	Ala	-0.614	1
	443	Ser	0.875	0.861	0.824	0.667		443	Ser	0.003	0.015	0.012	0.043		443	Ser	1.839	0.052		443	Ser	2.011	0.053		443	Ser	2.33	0.067		455	Thr	2.679	0.858		443	Ser	-0.13	1
	445	Gly	0.915	0.929	0.873	0.744		445	Gly	0.007	0.007	0.013	0.02		445	Gly	1.901	0.064		445	Gly	1.943	0.066		445	Gly	2.007	0.076		456	Ala	2.584	0.215		445	Gly	0.11	1
	446	Glu	0.984	1.017	0.855	0.668		446	Glu	0.013	0.008	0.04	0.04		446	Glu	1.923	0.06		446	Glu	1.964	0.089		446	Glu	2.012	0.063		460	Ala	2.687	0.14		446	Glu	0.483	1
	447	Ala	0.928	0.971	0.88	0.935		447	Ala	0	0	0.033	0.033		447	Ala	2.189	0.039		447	Ala	2.007	0.044		447	Ala	2.069	0.028		461	Thr	2.69	0.29		447	Ala	-0.021	1
	453	Gly	0.971	0.999	0.94	0.828		453	Gly	0.007	0.003	0.02	0.012		453	Gly	1.619	0.053		453	Gly	1.636	0.072		453	Gly	1.745	0.059		468	Asp	4.043	1.425		453	Gly	0.285	1
	454	Ala	0.911	0.918	0.875	0.667		454	Ala	0.013	0.009	0.041	0.031		454	Ala	1.895	0.045		454	Ala	1.799	0.044		454	Ala	1.996	0.05		469	Ala	3.129	2.876		454	Ala	0.416	1
	455	Thr	0.796	0.82	0.762	0.571		455	Thr	0.018	0.024	0.046	0.066		455	Thr	1.868	0.064		455	Thr	1.724	0.06		455	Thr	1.904	0.068		486	Ala	5.252	1.338		455	Thr	0.88	1
	456	Ala	0.986	0.978	0.925	0.785		456	Ala	0.015	0.011	0.03	0.026		456	Ala	2.194	0.042		456	Ala	2.166	0.048		456	Ala	2.302	0.046		489	Leu	2.709	1.962		456	Ala	0.179	1
	460	Ala	0.962	0.978	0.946	0.834		460	Ala	0.008	0.007	0.021	0.021		460	Ala	1.816	0.038		460	Ala	1.69	0.035		460	Ala	2.016	0.055		491	Leu	3.042	0.3		460	Ala	-0.159	1
	461	Thr	0.93	1.026	1.017	0.909		461	Thr	0.007	0.007	0.02	0.007		461	Thr	2.169	0.1		461	Thr	2.278	0.086		461	Thr	2.597	0.132		498	Glu	6.259	0.742		461	Thr	-0.403	1
	467	Leu	0.618	0.466	0.261	0.183		467	Leu	0.021	0.026	0.026	0.026		467	Leu	2.023	0.096		467	Leu	3.293	0.094		467	Leu	3.98	0.184		499	Thr	3.796	0.383		467	Leu	3.382	1.692
	468	Asp	0.743	0.571	0.343	0.244		468	Asp	0	0	0	0.023		468	Asp	2.549	0.081		468	Asp	3.408	0.066		468	Asp	4.593	0.14		500	Ser	4.061	0.406		468	Asp	4.881	1.063
	469	Ala	0.425	0.193	0.12	0.046		469	Ala	0.007	0.007	0.028	0.027		469	Ala	1.856	0.102		469	Ala	3.424	0.113		469	Ala	5.35	0.375		501	Ala	3.251	0.255		469	Ala	13.212	6.698
	470	Cys	0.428	0.226	0.15	0.089		470	Cys	0.013	0.013	0.065	0.072		470	Cys	2.028	0.116		470	Cys	3.36	0.098		470	Cys	4.84	0.253		503	Val	2.964	0.232		470	Cys	2.747	2.327
	471	Ser	0.568	0.402	0.238	0.1		471	Ser	0.008	0.013	0.043	0.054		471	Ser	1.872	0.139		471	Ser	3.116	0.08		471	Ser	5.198	0.205		504	Val	2.708	0.272		471	Ser	0.194	1.827
	472	Gly	0.564	0.375	0.268	0.127		472	Gly	0.008	0.011	0.023	0.037		472	Gly	1.912	0.119		472	Gly	2.731	0.125		472	Gly	4.09	0.346		505	Thr	3.135	0.242		472	Gly	9.335	2.521
	473	Asn	0.467	0.266	0.13	0.059		473	Asn	0	0	0	0		473	Asn	2.545	0.074		473	Asn	2.662	0.07		473	Asn	3.029	0.093		507	Thr	3.25	0.254		473	Asn	2.237	1.706
	474	Asp	0.514	0.318	0.201	0.065		474	Asp	0.012	0.027	0.063	0.079		474	Asp	2.097	0.145		474	Asp	3.752	0.125		474	Asp	6.146	0.596		508	Ala	2.298	0.141		474	Asp	25.595	8.762
	476	Phe	0.485	0.271	0.16	0		476	Phe	0.006	0.037	0.077	0.071		476	Phe	2.269	0.105		476	Phe	2.935	0.062		476	Phe	3.084	0.155		516	Ala	2.376	0.189		476	Phe	21.912	6.262
	477	Ala	0.419	0.147	0.121	0.054		477	Ala	0.013	0.006	0.044	0.026		477	Ala	2.332	0.077		477	Ala	3.684	0.097		477	Ala	3.717	0.144		517	Thr	2.529	0.274		477	Ala	1.919	1.451
	479	Ser	0.669	0.442	0.253	0.075		479	Ser	0.007	0.007	0.039	0.066		479	Ser	2.246	0.06		479	Ser	3.766	0.102		479	Ser	6.352	0.381		518	Ala	2.433	0.2		479	Ser	0.093	1.958
	480	Glu	0.468	0.254	0.141	0.058		480	Glu	0.018	0.022	0.054	0.04		480	Glu	2.07	0.062		480	Glu	3.547	0.104		480	Glu	5.454	0.602		524	Thr	2.223	0.254		480	Glu	6.755	2.433
	481	Gly	0.526	0.304	0.159	0.078		481	Gly	0.017	0.023	0.054	0.044		481	Gly	1.995	0.057		481	Gly	3.026	0.142		481	Gly	3.977	0.33		525	Ala	2.217	0.199		481	Gly	5.844	2.685
	482	Ser	0.461	0.243	0.105	0.032		482	Ser	0.01	0.016	0.038	0.111		482	Ser	1.836	0.055		482	Ser	3.1	0.102		482	Ser	4.906	0.386		526	Val	2.002	0.194		482	Ser	0.682	4.14
	483	Ala	0.681	0.528	0.402	0.143		483	Ala	0.015	0.022	0.046	0.033		483	Ala	2.025	0.051		483	Ala	2.641	0.063		483	Ala	3.883	0.128		527	Ala	2.315	0.202		483	Ala	2.894	1.149
	484	Glu	0.737	0.506	0.348	0.144		484	Glu	0.008	0.021	0.019	0.056		484	Glu	1.903	0.053		484	Glu	2.173	0.079		484	Glu	3.402	0.127		528	Ala	1.738	0.086		484	Glu	1.794	1.4
	485	Ala	0.516	0.306	0.195	0.085		485	Ala	0.016	0.015	0.049	0.022		485	Ala	1.848	0.085		485	Ala	2.406	0.073		485	Ala	2.772	0.185		529	Thr	1.788	0.209		485	Ala	15.009	3.261
	486	Ala	0.749	0.485	0.584	0.422		486	Ala	0	0.023	0.04	0.076		486	Ala	2.068	0.045		486	Ala	2.344	0.054		486	Ala	3.019	0.107		530	Ala	2.055	0.205		486	Ala	0.849	1
	488	Glu	0.806	0.704	0.366	0.154		488	Glu	0.009	0.029	0.058	0.087		488	Glu	2.495	0.059		488	Glu	2.666	0.055		488	Glu	2.927	0.045		532	Ala	1.982	0.169		488	Glu	0.228	1
	489	Leu	0.576	0.358	0.226	0.137		489	Leu	0.017	0.011	0.049	0.036		489	Leu	2.536	0.07		489	Leu	2.74	0.076		489	Leu	3.592	0.177		533	Thr	2.13	0.149		489	Leu	1.909	1
	490	Asp	0.574	0.378	0.222	0.088		490	Asp	0.013	0.016	0.023	0.015		490	Asp	2.755	0.075		490	Asp	3.475	0.113		490	Asp	5.5	0.296		534	Thr	2.038	0.242		490	Asp	18.541	4.652
	491	Leu	0.752	0.691	0.642	0.51		491	Leu	0	0	0.026	0.007		491	Leu	2.33	0.032		491	Leu	2.538	0.022		491	Leu	2.575	0.027		535	Thr	1.913	0.225		491	Leu	0.634	1
	492	Phe	0.542	0.401	0.208	0.097		492	Phe	0.007	0.018	0.016	0.028		492	Phe	3.022	0.083		492	Phe	4.434	0.131		492	Phe	6.448	0.366		536	Thr	2.279	0.22		492	Phe	19.127	8.466
	493	Ala	0.6	0.365	0.221	0.097		493	Ala	0.014	0.018	0.055	0.027		493	Ala	2.888	0.083		493	Ala	3.761	0.09		493	Ala	5.395	0.274		537	Thr	2.15	0.171		493	Ala	0.682	2.71
	494	Met	0.512	0.309	0.143	0.086		494	Met	0.01	0.012	0.039	0.047		494	Met	2.52	0.098		494	Met	3.183	0.122		494	Met	3.978	0.377		540	Ala	1.891	0.154		494	Met	13.079	11.949
	495	Lys	0.554	0.351	0.195	0.111		495	Lys	0.014	0.012	0.012	0.018		495	Lys	2.532	0.075		495	Lys	3.117	0.12		495	Lys	4.012	0.279		541	Ala	1.833	0.163		495	Lys	3.723	3.764
	498	Glu	0.903	0.961	0.953	0.728		498	Glu	0.013	0.009	0.034	0.031		498	Glu	2.505	0.067		498	Glu	2.615	0.06		498	Glu	3.487	0.085		542	Thr	1.948	0.15		498	Glu	0.715	1
	499	Thr	0.955	0.994	0.973	0.914		499	Thr	0	0	0	0.021		499	Thr	2.401	0.08		499	Thr	2.562	0.088		499	Thr	2.81	0.102		543	Thr	2.401	0.091		499	Thr	-0.12	1
	500	Ser	0.925	0.964	0.947	0.848		500	Ser	0.002	0.008	0.01	0.03		500	Ser	2.617	0.146		500	Ser	2.578	0.079		500	Ser	2.946	0.097		545	Ala	2.359	0.111		500	Ser	-0.631	1
	501	Ala	0.969	0.976	0.955	0.834		501	Ala	0.007	0.007	0.013	0.02		501	Ala	2.462	0.073		501	Ala	2.355	0.069		501	Ala	2.627	0.076		546	Thr	1.937	0.234		501	Ala	-0.194	1
	503	Val	0.961	1.003	0.935	0.879		503	Val	0.007	0.007	0.008	0.013		503	Val	2.313	0.098		503	Val	2.247	0.058		503	Val	2.398	0.068		547	Thr	2.86	0.196		503	Val	0.009	1
	504	Val	0.899	0.896	0.741	0.747		504	Val	0	0	0.026	0.046		504	Val	2.498	0.062		504	Val	2.574	0.066		504	Val	2.561	0.073		548	Ser	2.526	0.29		504	Val	0.29	1
	505	Thr	0.959	1.029	0.912	0.94		505	Thr	0.007	0.007	0.018	0.007		505	Thr	2.555	0.077		505	Thr	2.453	0.1		505	Thr	2.738	0.086		554	Thr	1.928	0.225		505	Thr	0.461	1
	507	Thr	0.999	1.095	1.07	1.03		507	Thr	0	0	0	0.033		507	Thr	2.526	0.088		507	Thr	2.61	0.1		507	Thr	2.599	0.084		555	Ala	2.136	0.232		507	Thr	-0.033	1
	508	Ala	0.976	1.053	0.959	1.022		508	Ala	0	0	0.028	0.022		508	Ala	2.201	0.051		508	Ala	2.106	0.031		508	Ala	2.139	0.034		556	Ala	1.978	0.198		508	Ala	-0.366	1
	516	Ala	0.871	0.89	0.792	0.652		516	Ala	0	0.007	0.008	0.018		516	Ala	2.124	0.042		516	Ala	2.218	0.038		516	Ala	2.396	0.048		557	Ala	2.326	0.234		516	Ala	0.235	1
	517	Thr	1.034	1.091	1.109	1.006		517	Thr	0.007	0.008	0.016	0.008		517	Thr	2.18	0.096		517	Thr	2.307	0.102		517	Thr	2.366	0.105		560	Ala	2.656	0.258		517	Thr	-1.034	1
	518	Ala	0.915	1.004	0.998	0.891		518	Ala	0.007	0.007	0.02	0.007		518	Ala	2.296	0.082		518	Ala	2.232	0.063		518	Ala	2.524	0.074		561	Leu	2.873	0.315		518	Ala	-0.314	1
	524	Thr	0.94	1.013	0.961	0.908		524	Thr	0.007	0.002	0.02	0.001		524	Thr	2.276	0.09		524	Thr	2.322	0.128		524	Thr	2.474	0.085		562	Asp	3.189	0.282		524	Thr	0.718	1
	525	Ala	0.952	1.017	0.905	0.915		525	Ala	0.007	0.007	0.02	0.001		525	Ala	2.072	0.069		525	Ala	2.142	0.056		525	Ala	2.136	0.062		563	Ile	3.274	0.314		525	Ala	-1.584	1
	526	Val	0.997	1.037	1.025	0.831		526	Val	0.007	0.007	0.014	0.004		526	Val	1.999	0.066		526	Val	1.766	0.071		526	Val	1.842	0.07		564	Phe	4.443	0.492		526	Val	-0.081	1
	527	Ala	0.904	1.041	1.001	0.935		527	Ala	0.013	0.004	0.02	0.009		527	Ala	2.025	0.068		527	Ala	2.18	0.048		527	Ala	2.348	0.063		566	Asp	3.576	0.299		527	Ala	1.203	1
	528	Ala	0.987	1.042	0.999	0.976		528	Ala	0.007	0.007	0.013	0		528	Ala	1.795	0.032		528	Ala	1.944	0.033		528	Ala	1.949	0.028		567	Leu	3.246	0.345		528	Ala	0.043	1
	529	Thr	0.93	1.007	0.965	0.923		529	Thr	0.007	0.003	0.026	0.001		529	Thr	1.87	0.072		529	Thr	1.821	0.063		529	Thr	1.839	0.079		568	Phe	4.247	0.657		529	Thr	-0.749	1
	530	Ala	0.938	0.982	0.992	0.937		530	Ala	0.007	0.007	0.02	0		530	Ala	2.13	0.073		530	Ala	2.002	0.058		530	Ala	1.933	0.065		569	Asp	3.796	0.442		530	Ala	0.414	1
	532	Ala	0.916	1.004	0.953	0.898		532	Ala	0.007	0.003	0.02	0		532	Ala	1.81	0.051		532	Ala	2.025	0.037		532	Ala	2.151	0.041		570	Ser	2.53	0.226		532	Ala	0.369	1
	533	Thr	0.926	1.044	1.032	1.137		533	Thr	0	0	0.02	0.02		533	Thr	1.913	0.09		533	Thr	1.897	0.032		533	Thr	1.93	0.035		571	Ala	2.5	0.178		533	Thr	-0.225	1
	534	Thr	0.915	1.005	1.009	0.912		534	Thr	0	0	0.026	0.003		534	Thr	2.013	0.094		534	Thr	2.095	0.082		534	Thr	2.145	0.085		573	Glu	2.793	0.207		534	Thr	0.159	1.037
	535	Thr	0.954	1.031	1.025	1.168		535	Thr	0	0	0	0		535	Thr	2.03	0.072		535	Thr	2.079	0.058		535	Thr	2.155	0.084		574	Val	2.45	0.21		535	Thr	-0.293	1
	536	Thr	0.944	1.043	0.906	0.947		536	Thr	0	0	0	0		536	Thr	2.139	0.093		536	Thr	2.203	0.054		536	Thr	2.231	0.054		575	Ala	2.464	0.216		536	Thr	-0.092	1
	537	Thr	0.918	0.984	0.953	0.898		537	Thr	0	0	0.027	0.027		537	Thr	2.001	0.059		537	Thr	1.954	0.053		537	Thr	1.986	0.061		576	Ala	2.04	0.096		537	Thr	0.282	1
	540	Ala	0.946	1.014	0.943	0.895		540	Ala	0.007	0.007	0.02	0.001		540	Ala	1.964	0.058		540	Ala	1.899	0.069		540	Ala	1.866	0.057		577	Ala	2.028	0.078		540	Ala	-0.405	1
	541	Ala	0.984	1.059	0.989	1.031		541	Ala	0.007	0.002	0.02	0.002		541	Ala	1.951	0.07		541	Ala	2.357	0.046		541	Ala	2.691	0.053		578	Ser	2.188	0.242		541	Ala	1.041	1
	542	Thr	0.987	1.055	0.915	0.833		542	Thr	0	0	0.033	0.033		542	Thr	1.655	0.056		542	Thr	1.574	0.036		542	Thr	1.554	0.056		579	Lys	2.395	0.226		542	Thr	-0.325	1
	543	Thr	0.945	1.029	0.963	1.054		543	Thr	0	0	0.02	0.002		543	Thr	2.289	0.047		543	Thr	2.282	0.028		543	Thr	2.372	0.044		581	Asp	2.269	0.185		543	Thr	0.35	1
	545	Ala	0.917	1.1	0.85	0.745		545	Ala	0	0	0	0		545	Ala	2.054	0.038		545	Ala	2.016	0.029		545	Ala	2.061	0.025		582	Val	2.124	0.226		545	Ala	0.279	1
	546	Thr	0.954	1.05	0.997	0.874		546	Thr	0.007	0.001	0.026	0.008		546	Thr	2.109	0.086		546	Thr	2.004	0.068		546	Thr	2.129	0.078		583	Ala	2.212	0.198		546	Thr	0.259	1
	547	Thr	0.948	1.071	1.068	1.084		547	Thr	0	0.009	0.026	0.023		547	Thr	2.202	0.052		547	Thr	2.255	0.038		547	Thr	2.593	0.062		585	Ser	2.445	0.222		547	Thr	-0.475	1
	548	Ser	0.949	1.044	0.965	0.933		548	Ser	0.007	0	0.026	0.007		548	Ser	2.109	0.103		548	Ser	2.333	0.084		548	Ser	2.382	0.116		586	Ile	2.608	0.245		548	Ser	-0.337	1.031
	554	Thr	0.936	0.989	0.959	0.95		554	Thr	0.007	0.007	0.02	0.003		554	Thr	1.895	0.077		554	Thr	1.857	0.059		554	Thr	1.99	0.067		587	Asp	2.787	0.225		554	Thr	-1.12	1
	555	Ala	0.942	1	0.983	0.972		555	Ala	0.008	0.007	0.02	0.001		555	Ala	2.096	0.111		555	Ala	1.868	0.06		555	Ala	2.158	0.069		588	Leu	2.197	0.125		555	Ala	0.836	1
	556	Ala	0.988	1.034	1.008	0.89		556	Ala	0.013	0.003	0.026	0.007		556	Ala	1.787	0.067		556	Ala	1.908	0.053		556	Ala	1.897	0.058		589	Phe	3.413	0.311		556	Ala	0.764	1.199
	557	Ala	0.977	1.026	1.015	0.951		557	Ala	0.013	0.007	0.013	0		557	Ala	2.026	0.073		557	Ala	1.901	0.056		557	Ala	2.197	0.065		590	Gly	2.439	0.284		557	Ala	-0.642	1
	560	Ala	0.934	0.971	0.936	0.863		560	Ala	0.002	0.008	0.01	0.008		560	Ala	2.14	0.069		560	Ala	2.076	0.057		560	Ala	2.395	0.063		591	Thr	2.363	0.222		560	Ala	0.323	1
	561	Leu	0.969	1.009	1.014	0.976		561	Leu	0.007	0.001	0.02	0.009		561	Leu	2.139	0.087		561	Leu	2.132	0.061		561	Leu	2.33	0.065		592	Asp	2.422	0.183		561	Leu	0.021	1
	562	Asp	0.961	1.007	0.941	0.868		562	Asp	0.013	0.001	0.026	0.007		562	Asp	2.251	0.074		562	Asp	2.123	0.074		562	Asp	2.674	0.076		593	Ala	2.07	0.198		562	Asp	0.26	1
	563	Ile	0.916	0.962	0.926	0.929		563	Ile	0	0.007	0.02	0.003		563	Ile	2.394	0.073		563	Ile	2.502	0.067		563	Ile	2.663	0.069		594	Phe	2.332	0.239		563	Ile	-0.577	1
	564	Phe	0.908	0.94	0.875	0.871		564	Phe	0.008	0.004	0.021	0.036		564	Phe	2.457	0.082		564	Phe	2.775	0.075		564	Phe	3.122	0.083		595	Ser	2.201	0.264		564	Phe	-0.056	1
	566	Asp	0.957	1.034	0.909	0.918		566	Asp	0.007	0.004	0.026	0.003		566	Asp	2.301	0.066		566	Asp	2.38	0.073		566	Asp	2.776	0.127		596	Ser	1.503	0.201		566	Asp	-0.546	1
	567	Leu	1.011	0.999	0.951	1.103		567	Leu	0	0	0.042	0.038		567	Leu	2.126	0.053		567	Leu	2.299	0.033		567	Leu	2.419	0.039							567	Leu	0.019	1
	568	Phe	0.879	0.884	0.852	0.656		568	Phe	0.014	0.01	0.031	0.06		568	Phe	2.204	0.074		568	Phe	2.598	0.085		568	Phe	2.898	0.082							568	Phe	-0.844	1
	569	Asp	0.904	1.015	0.992	0.888		569	Asp	0.014	0.008	0.033	0.021		569	Asp	2.36	0.075		569	Asp	2.443	0.066		569	Asp	2.66	0.106							569	Asp	0.422	1
	570	Ser	0.969	1.008	1.007	0.906		570	Ser	0.007	0.001	0.02	0.007		570	Ser	2.135	0.071		570	Ser	2.23	0.061		570	Ser	2.192	0.068							570	Ser	-0.23	1
	571	Ala	0.964	1.037	1.045	0.959		571	Ala	0.013	0	0.026	0.007		571	Ala	2.242	0.063		571	Ala	2.205	0.048		571	Ala	2.279	0.043							571	Ala	0.047	1
	573	Glu	0.812	0.776	0.656	0.577		573	Glu	0	0	0.02	0.008		573	Glu	2.377	0.046		573	Glu	2.576	0.054		573	Glu	2.795	0.044							573	Glu	0.151	1
	574	Val	0.924	0.997	0.433	0.718		574	Val	0	0	0.035	0.022		574	Val	2.273	0.067		574	Val	2.31	0.038		574	Val	2.396	0.044							574	Val	0.165	1
	575	Ala	0.924	0.993	0.956	0.984		575	Ala	0.013	0.001	0.02	0.002		575	Ala	2.323	0.076		575	Ala	2.095	0.097		575	Ala	2.328	0.072							575	Ala	-1.143	1
	576	Ala	0.965	1.024	0.96	0.898		576	Ala	0.013	0.003	0.026	0.014		576	Ala	1.879	0.036		576	Ala	1.977	0.023		576	Ala	2.098	0.034							576	Ala	0.395	1
	577	Ala	0.965	1.019	0.975	0.936		577	Ala	0.007	0.001	0.02	0.001		577	Ala	1.978	0.039		577	Ala	2.053	0.021		577	Ala	2.13	0.024							577	Ala	-0.258	1
	578	Ser	0.97	1	0.969	0.871		578	Ser	0.007	0.007	0.02	0.007		578	Ser	2.257	0.084		578	Ser	2.052	0.068		578	Ser	2.241	0.079							578	Ser	-1.06	1
	579	Lys	0.966	1.003	0.934	1.002		579	Lys	0.007	0.007	0.013	0.001		579	Lys	2.176	0.081		579	Lys	2.286	0.084		579	Lys	2.25	0.078							579	Lys	-0.371	1
	581	Asp	0.942	1.005	0.985	0.856		581	Asp	0.013	0	0.026	0.001		581	Asp	2.062	0.065		581	Asp	2.005	0.057		581	Asp	2.19	0.097							581	Asp	0.678	1
	582	Val	1.002	1.027	0.934	0.96		582	Val	0.007	0.007	0.021	0.007		582	Val	1.955	0.078		582	Val	1.906	0.094		582	Val	2.051	0.073							582	Val	-1.277	1
	583	Ala	0.979	1.022	0.898	0.898		583	Ala	0.007	0.001	0.02	0.002		583	Ala	2.099	0.089		583	Ala	2.12	0.096		583	Ala	2.161	0.068							583	Ala	-0.274	1
	585	Ser	0.987	1.01	0.936	0.94		585	Ser	0.007	0.007	0.014	0.002		585	Ser	2.042	0.075		585	Ser	2.018	0.073		585	Ser	2.259	0.074							585	Ser	-0.165	1
	586	Ile	1.001	1.05	1.055	0.909		586	Ile	0.007	0.007	0.013	0.004		586	Ile	2.073	0.09		586	Ile	2.053	0.065		586	Ile	2.015	0.073							586	Ile	0.71	1
	587	Asp	0.974	1.022	0.962	0.863		587	Asp	0.007	0.002	0.02	0.007		587	Asp	2.182	0.069		587	Asp	2.312	0.055		587	Asp	2.434	0.069							587	Asp	0.085	1
	588	Leu	0.852	0.777	0.691	0.478		588	Leu	0	0	0.033	0.03		588	Leu	2.089	0.04		588	Leu	2.205	0.019		588	Leu	2.362	0.032							588	Leu	0.363	1
	589	Phe	0.946	0.977	0.946	0.822		589	Phe	0.008	0.005	0.021	0.029		589	Phe	2.112	0.071		589	Phe	2.268	0.065		589	Phe	2.411	0.072							589	Phe	-0.876	1
	590	Gly	0.937	0.954	0.893	0.876		590	Gly	0.007	0.005	0.034	0.019		590	Gly	1.854	0.078		590	Gly	2.029	0.071		590	Gly	2.039	0.08							590	Gly	-0.492	1
	591	Thr	0.986	1.023	0.949	0.874		591	Thr	0.007	0.003	0.026	0.001		591	Thr	1.9	0.072		591	Thr	1.991	0.064		591	Thr	1.957	0.071							591	Thr	-0.455	1
	592	Asp	0.994	1.046	0.967	0.942		592	Asp	0	0.007	0.02	0.008		592	Asp	1.899	0.068		592	Asp	1.791	0.049		592	Asp	1.876	0.06							592	Asp	0.139	1
	593	Ala	0.964	1.017	0.968	0.865		593	Ala	0.007	0.002	0.02	0.002		593	Ala	1.771	0.064		593	Ala	1.889	0.095		593	Ala	1.813	0.062							593	Ala	-0.788	1
	594	Phe	1.018	1.143	1.076	1.058		594	Phe	0.007	0.006	0.02	0.007		594	Phe	1.635	0.073		594	Phe	2.109	0.042		594	Phe	2.48	0.049							594	Phe	1.257	1
	595	Ser	0.919	0.971	0.945	0.824		595	Ser	0.007	0.007	0.033	0.008		595	Ser	1.629	0.083		595	Ser	1.628	0.073		595	Ser	1.909	0.084							595	Ser	0.672	1
	596	Ser	0.97	1.046	0.95	0.95		596	Ser	0.001	0.007	0.013	0.007		596	Ser	1.865	0.062		596	Ser	1.856	0.071		596	Ser	1.827	0.093							596	Ser	1.145	1

## Sheet: Figure 5
	Fig. 5C							Fig. 5D							Fig. 5E
	AP180 IDR with increasing concentrations of AP2β2 (%), CSPs							AP180 IDR with increasing concentrations of AP2β2 (%), I/I0							AP180 IDR alone, 600 MHz, 25°C				AP180 IDR 5% AP2β2, 600 MHz, 25°C				AP180 IDR 10% AP2β2, 600 MHz, 25°C				AP180 IDR 15% AP2β2, 600 MHz, 25°C				AP180 IDR 20% AP2β2, 600 MHz, 25°C				AP180 IDR 45% AP2β2, 600 MHz, 25°C
	AA number	5%	10%	15%	45%			AA number	5%	10%	15%	20%	45%		AA number	R1ρ	R1ρ error		AA number	R1ρ	R1ρ error		AA number	R1ρ	R1ρ error		AA number	R1ρ	R1ρ error		AA number	R1ρ	R1ρ error		AA number	R1ρ	R1ρ error
	282	0	0	0	0.002			282	0.966	1.016	0.967	0.765	0.837		282	2.227	0.027		282	2.243	0.018		282	2.207	0.02		282	2.237	0.022		282	1.699	0.024		282	2.29	0.036
	283	0	0.013	0.013	0.044			283	0.978	0.876	0.842	0.754	0.433		283	2.249	0.082		283	2.231	0.054		283	2.154	0.104		283	2.115	0.063		283	2.202	0.129		283	2.127	0.094
	284	0	0.013	0.007	0.035			284	0.982	0.878	0.855	0.781	0.489		284	2.253	0.051		284	2.286	0.047		284	2.265	0.084		284	2.238	0.056		284	2.045	0.089		284	2.15	0.068
	285	0	0	0.007	0.013			285	0.949	0.809	0.78	0.656	0.773		285	2.159	0.036		285	2.202	0.033		285	2.26	0.039		285	2.282	0.038		285	2.16	0.066		285	2.267	0.041
	286	0	0	0	0			286	0.987	0.934	0.91	0.777	0.673		286	2.265	0.024		286	2.282	0.017		286	2.294	0.03		286	2.314	0.024		286	2.034	0.034		286	2.204	0.039
	287	0.001	0.007	0.007	0.013			287	0.974	0.911	0.893	0.844	0.682		287	2.135	0.041		287	2.125	0.039		287	2.075	0.044		287	2.086	0.043		287	1.875	0.061		287	2.026	0.065
	288	0	0	0	0			288	0.979	0.642	0.652	0.586	0.461		288	2.503	0.041		288	2.47	0.039		288	2.464	0.046		288	2.455	0.044		288	2.289	0.069		288	2.294	0.053
	289	0	0	0	0			289	0.983	0.954	0.929	0.894	0.394		289	2.258	0.022		289	2.286	0.033		289	2.264	0.025		289	2.293	0.027		289	1.937	0.041		289	2.13	0.058
	291	0	0	0	0			291	0.986	0.987	0.963	0.892	0.502		291	2.135	0.029		291	2.179	0.029		291	2.178	0.033		291	2.172	0.032		291	1.882	0.058		291	1.972	0.057
	292	0	0.013	0.013	0.026			292	1.007	0.959	0.946	1.089	0.675		292	2.366	0.057		292	2.314	0.056		292	2.24	0.052		292	2.249	0.051		292	2.029	0.046		292	2.188	0.066
	293	0	0.013	0.013	0.026			293	0.981	0.933	0.9	1.004	0.476		293	2.272	0.062		293	2.185	0.059		293	2.246	0.119		293	2.286	0.065		293	2.196	0.074		293	2.094	0.081
	294	0	0.007	0.007	0.014			294	0.99	0.935	0.915	1.056	0.708		294	2.148	0.036		294	2.012	0.033		294	1.97	0.037		294	1.918	0.035		294	1.905	0.038		294	1.822	0.042
	295	0.007	0.013	0.013	0.02			295	1.008	0.965	0.959	1.094	0.604		295	1.913	0.042		295	1.8	0.036		295	1.869	0.04		295	1.908	0.038		295	1.756	0.042		295	1.85	0.047
	296	0	0.013	0.013	0.02			296	0.981	0.928	0.926	1.027	0.583		296	2.045	0.048		296	1.966	0.044		296	2.006	0.051		296	1.916	0.049		296	1.886	0.055		296	2.08	0.066
	297	0.001	0.013	0.013	0.013			297	0.996	0.951	0.938	1.095	0.52		297	1.987	0.042		297	1.909	0.037		297	1.845	0.045		297	1.869	0.04		297	1.805	0.041		297	1.873	0.075
	298	0	0.013	0.013	0.013			298	0.983	0.947	0.927	1.081	0.91		298	1.912	0.033		298	1.882	0.039		298	1.799	0.032		298	1.805	0.032		298	1.669	0.03		298	1.672	0.033
	300	0	0.013	0.013	0.007			300	0.983	0.904	0.884	1.002	0.824		300	2.411	0.033		300	2.472	0.032		300	2.484	0.037		300	2.494	0.044		300	2.013	0.048		300	2.513	0.046
	302	0.01	0.014	0.024	0.016			302	0.922	0.976	0.895	0.969	1.017		302	2.911	0.031		302	2.736	0.028		302	2.752	0.032		302	2.698	0.03		302	2.368	0.031		302	2.972	0.051
	303	0	0	0	0			303	1.019	0.934	0.901	0.791	0.635		303	2.515	0.064		303	2.447	0.069		303	2.472	0.066		303	2.467	0.061		303	2.387	0.11		303	2.29	0.067
	304	0.025	0.025	0.025	0.014			304	0.992	0.829	0.935	0.764	0.792		304	2.782	0.063		304	2.74	0.062		304	2.689	0.065		304	2.682	0.056		304	2.863	0.2		304	2.393	0.114
	305	0	0	0	0			305	0.994	0.93	0.921	0.985	0.364		305	2.398	0.031		305	2.4	0.043		305	2.383	0.033		305	2.364	0.057		305	2.308	0.039		305	2.407	0.047
	306	0	0	0	0			306	1.001	0.93	0.898	0.768	0.664		306	2.676	0.066		306	2.657	0.075		306	2.609	0.058		306	2.62	0.063		306	2.44	0.116		306	1.968	0.31
	308	0	0.013	0.007	0.014			308	1.006	0.955	0.949	0.988	0.651		308	2.223	0.038		308	2.342	0.036		308	2.234	0.042		308	2.223	0.039		308	2.167	0.06		308	2.213	0.056
	309	0	0	0	0.011			309	0.985	0.943	0.917	0.915	0.374		309	2.05	0.021		309	2.081	0.02		309	2.029	0.022		309	2.062	0.03		309	1.916	0.03		309	2.005	0.049
	310	0	0.013	0.007	0.013			310	0.99	0.928	0.923	0.962	0.624		310	2.348	0.049		310	2.325	0.055		310	2.319	0.053		310	2.257	0.06		310	2.014	0.059		310	2.31	0.061
	311	0.009	0.007	0.007	0.002			311	0.991	0.972	0.94	0.916	0.952		311	1.702	0.016		311	1.731	0.019		311	1.729	0.018		311	1.739	0.013		311	1.62	0.023		311	1.832	0.027
	312	0	0	0	0			312	0.995	0.914	0.919	0.963	0.684		312	2.556	0.047		312	2.606	0.037		312	2.535	0.041		312	2.602	0.047		312	2.178	0.07		312	2.642	0.103
	315	0	0	0.044	0.079			315	0.945	0.865	0.627	0.924	0.548		315	2.491	0.036		315	2.55	0.018		315	2.531	0.041		315	2.552	0.026		315	1.933	0.018		315	2.552	0.041
	316	0	0.013	0.013	0.015			316	0.982	0.927	0.929	1.055	0.792		316	2.429	0.045		316	2.343	0.046		316	2.316	0.047		316	2.454	0.047		316	2.139	0.051		316	2.188	0.054
	317	0.009	0.005	0.003	0.039			317	0.833	0.779	0.814	1.066	0.827		317	2.915	0.043		317	2.854	0.04		317	2.862	0.045		317	2.839	0.043		317	2.238	0.036		317	2.626	0.053
	319	0	0	0	0.068			319	0.971	0.924	0.892	1.015	0.558		319	1.969	0.026		319	1.958	0.021		319	1.972	0.023		319	2.022	0.027		319	1.834	0.023		319	2.096	0.05
	320	0	0.013	0.013	0.014			320	1.002	0.955	0.955	1.079	0.976		320	2.22	0.042		320	2.335	0.052		320	2.374	0.043		320	2.408	0.042		320	1.943	0.041		320	2.321	0.071
	321	0	0	0	0			321	0.987	0.922	0.899	0.892	0.418		321	2.464	0.03		321	2.408	0.027		321	2.405	0.032		321	2.391	0.034		321	2.269	0.048		321	2.446	0.055
	323	0.007	0.001	0.003	0.02			323	0.97	0.943	0.885	1.081	0.679		322	2.534	0.046		322	2.371	0.035		322	2.42	0.04		322	2.455	0.038		322	1.964	0.051		322	2.326	0.056
	324	0	0.02	0.026	0.047			324	0.99	0.986	0.962	0.871	0.578		323	2.083	0.019		323	2.165	0.025		323	2.182	0.021		323	2.249	0.02		323	1.869	0.022		323	2.588	0.055
	328	0	0	0	0			328	0.978	0.919	0.915	1.028	0.852		324	2.239	0.014		324	2.274	0.016		324	2.306	0.012		324	2.328	0.012		324	2.099	0.016		324	2.496	0.042
	329	0	0	0	0			329	0.971	0.86	0.843	0.813	0.445		328	2.385	0.035		328	2.405	0.021		328	2.401	0.024		328	2.422	0.03		328	2.112	0.026		328	2.417	0.035
	330	0	0.013	0.013	0.013			330	0.963	0.893	0.868	0.92	0.834		329	2.831	0.018		329	2.907	0.015		329	2.969	0.021		329	3.002	0.015		329	2.333	0.013		329	3.296	0.032
	331	0	0	0	0			331	0.97	0.92	0.91	0.646	0.755		330	2.592	0.038		330	2.642	0.045		330	2.606	0.044		330	2.599	0.043		330	1.992	0.042		330	2.651	0.051
	332	0	0.013	0.013	0.02			332	0.985	0.905	0.876	0.38	0.66		331	3.018	0.031		331	2.971	0.024		331	3.001	0.027		331	3.008	0.026		331	2.347	0.053		331	3.102	0.049
	333	0	0	0	0.035			333	0.97	0.89	0.887	0.516	0.44		332	2.699	0.042		332	2.81	0.045		332	2.612	0.039		332	2.631	0.038		332	1.657	0.031		332	2.745	0.043
	334	0	0.013	0.013	0.013			334	0.974	0.869	0.843	0.265	0.737		333	2.04	0.022		333	1.964	0.024		333	1.961	0.028		333	1.946	0.031		333	1.462	0.103		333	2.058	0.047
	335	0	0	0	0			335	0.978	0.91	0.893	0.729	0.261		334	2.184	0.034		334	2.132	0.032		334	2.177	0.04		334	2.18	0.036		334	2.181	0.166		334	2.11	0.046
	336	0.001	0.018	0.012	0.024			336	0.959	0.965	0.91	0.499	0.809		335	2.339	0.019		335	2.327	0.02		335	2.309	0.021		335	2.358	0.02		335	1.987	0.034		335	2.153	0.045
	337	0.017	0.038	0.029	0.031			337	0.697	0.695	0.667	0.708	0.413		336	2.161	0.026		336	2.257	0.025		336	2.183	0.029		336	2.162	0.028		336	2.175	0.071		336	2.004	0.043
	338	0	0	0	0			338	0.981	0.982	0.971	0.816	0.592		337	2.117	0.025		337	2.371	0.03		337	2.468	0.031		337	2.472	0.03		337	1.732	0.025		337	1.961	0.032
	340	0	0.015	0.015	0.014			340	1.005	0.94	0.941	0.309	1.044		338	2.032	0.023		338	2.043	0.034		338	2.024	0.018		338	2.046	0.025		338	1.867	0.034		338	1.952	0.029
	341	0	0	0	0			341	0.976	0.884	0.851	0.567	0.467		340	1.99	0.042		340	2.04	0.046		340	2.003	0.043		340	1.98	0.041		340	1.519	0.103		340	1.762	0.041
	342	0	0.013	0.013	0.013			342	0.953	0.871	0.847	0.679	0.742		341	2.378	0.02		341	2.421	0.026		341	2.376	0.023		341	2.351	0.024		341	1.884	0.039		341	2.43	0.028
	343	0	0	0	0			343	0.969	0.95	0.89	1.045	0.643		342	2.481	0.05		342	2.361	0.045		342	2.471	0.053		342	2.474	0.064		342	2.273	0.096		342	2.673	0.084
	344	0	0	0	0.023			344	0.987	0.906	0.9	0.713	0.398		343	2.267	0.042		343	2.186	0.036		343	2.258	0.041		343	2.146	0.04		343	1.552	0.053		343	2.13	0.044
	346	0.007	0.007	0.02	0.01			346	0.968	0.908	0.953	0.953	0.567		344	2.659	0.033		344	2.699	0.029		344	2.662	0.027		344	2.683	0.029		344	2.153	0.051		344	2.371	0.048
	347	0	0	0	0			347	0.976	0.931	0.91	0.911	0.62		346	2.175	0.019		346	2.853	0.03		346	3.096	0.076		346	3.063	0.047		346	2.406	0.052		346	2.522	0.048
	348	0.013	0.007	0.007	0.008			348	0.997	0.941	0.928	1.032	0.932		347	2.634	0.039		347	2.667	0.041		347	2.634	0.038		347	2.665	0.037		347	2.376	0.052		347	2.639	0.057
	349	0	0.013	0.013	0.026			349	0.967	0.928	0.916	1.048	0.98		348	2.542	0.039		348	2.586	0.045		348	2.56	0.04		348	2.532	0.038		348	2.226	0.039		348	2.598	0.044
	350	0	0.018	0.018	0.033			350	0.946	0.928	0.891	1.07	1.217		349	2.543	0.038		349	2.56	0.045		349	2.544	0.039		349	2.582	0.036		349	2.123	0.036		349	2.331	0.037
	351	0	0	0	0.063			351	0.88	0.745	0.697	0.419	0.53		350	2.553	0.057		350	2.42	0.04		350	2.363	0.049		350	2.419	0.039		350	2.005	0.042		350	2.362	0.036
	352	0	0.007	0.007	0.01			352	0.966	0.996	0.953	1.055	1.222		351	2.449	0.021		351	2.651	0.017		351	2.743	0.022		351	2.794	0.018		351	2.103	0.025		351	2.543	0.058
	353	0	0	0	0			353	0.866	0.71	0.642	0.743	0.661		352	2.096	0.047		352	2.213	0.04		352	2.221	0.031		352	2.206	0.04		352	1.848	0.031		352	2.296	0.033
	356	0	0.013	0.013	0.026			356	1.015	0.922	0.947	0.949	0.989		353	2.223	0.023		353	2.701	0.02		353	2.723	0.031		353	2.689	0.04		353	1.914	0.026		353	2.27	0.038
	357	0	0	0	0.027			357	0.974	0.951	0.907	0.937	0.614		355	2.56	0.034		355	2.605	0.04		355	2.562	0.037		355	2.623	0.039		355	2.277	0.033		355	2.307	0.035
	358	0.001	0.013	0.007	0.013			358	0.989	0.93	0.907	0.868	0.637		356	2.395	0.041		356	2.491	0.037		356	2.529	0.053		356	2.507	0.049		356	2.169	0.046		356	2.433	0.046
	359	0.022	0.022	0.007	0.01			359	0.978	0.923	0.912	0.879	0.754		357	2.166	0.021		357	2.46	0.021		357	2.585	0.035		357	2.57	0.023		357	2.221	0.037		357	2.467	0.033
	360	0	0	0	0			360	0.991	0.898	0.911	0.851	0.975		358	2.281	0.042		358	2.395	0.041		358	2.239	0.045		358	2.196	0.044		358	2.037	0.075		358	2.384	0.054
	361	0	0	0	0.052			361	0.916	0.82	0.785	0.813	0.92		359	2.282	0.028		359	2.292	0.028		359	2.281	0.044		359	2.306	0.03		359	2.039	0.04		359	2.175	0.046
	362	0	0.013	0.013	0.007			362	0.987	0.942	0.919	0.839	0.678		360	2.001	0.019		360	2.024	0.017		360	2.006	0.02		360	2.003	0.017		360	1.872	0.019		360	2.066	0.043
	363	0	0	0	0			363	0.979	0.949	0.915	1.067	0.906		361	1.834	0.019		361	1.842	0.017		361	1.793	0.018		361	1.798	0.02		361	1.66	0.028		361	2.033	0.038
	364	0	0	0.008	0.02			364	0.987	0.904	0.928	1.056	0.907		362	1.684	0.035		362	1.703	0.039		362	1.739	0.044		362	1.772	0.039		362	1.538	0.061		362	1.639	0.043
	365	0	0	0	0.025			365	0.97	0.902	0.881	0.559	0.699		363	1.953	0.015		363	2.013	0.016		363	2.018	0.016		363	2.023	0.016		363	1.238	0.017		363	1.961	0.022
	371	0	0.022	0.022	0.025			371	0.981	1.004	0.979	1.028	1.06		364	1.841	0.018		364	1.843	0.017		364	1.857	0.019		364	1.877	0.019		364	1.605	0.019		364	1.86	0.023
	372	0	0.013	0.013	0.027			372	0.979	0.954	0.933	1.122	0.572		365	1.869	0.03		365	1.843	0.032		365	1.836	0.034		365	1.817	0.028		365	1.336	0.136		365	2	0.035
	373	0.001	0.013	0.013	0.015			373	0.985	0.963	0.932	1.123	0.622		367	2.363	0.034		367	2.423	0.036		367	2.317	0.035		367	2.343	0.034		367	1.763	0.039		367	2.345	0.045
	374	0	0	0.033	0.035			374	0.888	0.763	0.797	0.8	0.567		371	2.445	0.032		371	2.415	0.041		371	2.358	0.035		371	2.421	0.034		371	2.145	0.054		371	2.267	0.072
	375	0	0	0	0			375	0.973	0.936	0.908	0.954	0.831		372	2.311	0.061		372	2.263	0.043		372	2.272	0.047		372	2.341	0.046		372	1.999	0.033		372	2.243	0.064
	376	0	0.013	0.013	0.013			376	0.975	0.948	0.909	1.03	0.796		373	1.952	0.044		373	1.872	0.042		373	1.881	0.047		373	1.94	0.045		373	1.871	0.062		373	1.847	0.054
	377	0	0	0	0			377	0.969	0.904	0.883	0.942	0.682		374	2.213	0.018		374	2.537	0.011		374	2.641	0.023		374	2.725	0.031		374	2.052	0.016		374	2.718	0.025
	378	0	0	0	0.013			378	0.96	0.906	0.866	0.904	0.635		375	2.007	0.026		375	2.023	0.021		375	2.021	0.029		375	2.03	0.023		375	1.928	0.032		375	1.971	0.038
	379	0	0	0	0.026			379	0.978	0.925	0.907	0.96	0.69		376	2.357	0.032		376	2.343	0.03		376	2.368	0.034		376	2.429	0.033		376	2.089	0.037		376	2.397	0.046
	380	0	0	0	0			380	0.972	0.909	0.88	0.785	0.791		377	2.72	0.031		377	2.755	0.051		377	2.666	0.035		377	2.798	0.034		377	2.125	0.028		377	2.612	0.052
	381	0	0	0	0			381	0.997	0.917	0.926	0.651	0.871		378	2.212	0.03		378	2.296	0.035		378	2.343	0.033		378	2.418	0.034		378	2.121	0.039		378	2.846	0.052
	382	0.007	0.013	0.013	0.027			382	0.963	0.88	0.861	0.825	0.812		379	2.434	0.019		379	2.498	0.018		379	2.547	0.02		379	2.638	0.02		379	2.35	0.024		379	2.69	0.027
	383	0	0.013	0.013	0.015			383	0.981	0.915	0.888	0.879	0.954		380	2.646	0.024		380	2.694	0.026		380	2.658	0.02		380	2.68	0.029		380	2.138	0.035		380	2.744	0.019
	384	0	0	0	0.033			384	0.983	0.892	0.887	0.865	0.759		381	2.484	0.02		381	2.557	0.033		381	2.588	0.036		381	2.677	0.023		381	2.019	0.025		381	3.077	0.036
	385	0	0.014	0.014	0.023			385	0.951	0.898	0.841	0.844	0.984		382	2.273	0.052		382	2.211	0.034		382	2.208	0.067		382	2.267	0.038		382	1.985	0.049		382	2.441	0.045
	386	0	0	0	0			386	0.972	0.874	0.849	0.796	0.506		383	2.675	0.034		383	2.506	0.03		383	2.585	0.035		383	2.571	0.034		383	2.153	0.049		383	2.619	0.04
	387	0	0	0	0			387	0.97	0.909	0.888	0.816	0.471		384	2.623	0.03		384	2.617	0.039		384	2.718	0.055		384	2.709	0.032		384	2.194	0.033		384	2.631	0.042
	388	0	0.007	0.007	0.011			388	0.98	0.904	0.88	0.775	0.752		385	2.366	0.036		385	2.436	0.023		385	2.502	0.026		385	2.52	0.026		385	2.28	0.032		385	2.873	0.046
	389	0	0.014	0.016	0.028			389	0.968	0.92	0.895	0.892	0.927		386	2.418	0.028		386	2.544	0.023		386	2.47	0.028		386	2.522	0.036		386	1.958	0.034		386	3.175	0.049
	390	0	0	0	0.014			390	0.976	0.905	0.883	0.802	0.568		387	2.565	0.021		387	2.585	0.018		387	2.641	0.021		387	2.652	0.021		387	1.993	0.02		387	2.686	0.035
	391	0	0	0	0			391	0.972	0.972	0.919	0.828	0.559		388	2.466	0.047		388	2.55	0.031		388	2.606	0.036		388	2.62	0.035		388	2.473	0.063		388	2.939	0.045
	392	0	0	0.068	0.079			392	0.867	0.729	0.894	0.93	0.613		389	2.56	0.032		389	2.56	0.028		389	2.684	0.033		389	2.757	0.032		389	2.249	0.06		389	2.621	0.053
	395	0	0.016	0.016	0.018			395	0.972	0.917	0.889	0.881	0.799		390	2.411	0.036		390	2.446	0.025		390	2.427	0.026		390	2.46	0.028		390	2.179	0.042		390	2.613	0.035
	396	0	0	0	0			396	0.983	0.889	0.885	0.936	0.684		391	2.505	0.038		391	2.478	0.03		391	2.465	0.032		391	2.514	0.032		391	2.034	0.053		391	2.441	0.066
	398	0.007	0.007	0.013	0.028			398	0.961	0.774	0.762	1.013	0.973		392	2.11	0.024		392	2.368	0.014		392	2.5	0.017		392	2.546	0.039		392	2.049	0.028		392	2.309	0.057
	399	0.008	0.008	0.008	0.008			399	0.972	0.914	0.856	0.84	0.5		395	2.505	0.025		395	2.485	0.024		395	2.48	0.027		395	2.528	0.034		395	2.125	0.039		395	2.486	0.047
	400	0	0	0	0			400	1.017	0.954	0.939	0.518	0.766		396	2.695	0.025		396	2.703	0.025		396	2.716	0.029		396	2.704	0.028		396	1.997	0.022		396	2.64	0.042
	403	0	0.183	0.189	0.215			403	0.616	0.682	0.671	0.708	0.596		398	2.082	0.03		398	2.103	0.022		398	2.136	0.025		398	2.132	0.025		398	1.794	0.027		398	2.23	0.043
	405	0	0.013	0.013	0.027			405	0.969	0.943	0.909	1.14	1.167		399	2.844	0.14		399	2.813	0.094		399	2.896	0.115		399	2.932	0.113		399	2.33	0.115		399	2.79	0.156
	410	0	0.013	0.007	0.013			410	0.984	0.951	0.929	1.122	0.828		400	2.824	0.049		400	2.846	0.036		400	2.74	0.049		400	2.704	0.046		400	1.778	0.078		400	2.93	0.085
	411	0	0	0	0			411	0.987	0.945	0.929	1.088	0.599		403	2.822	0.067		403	2.721	0.046		403	2.863	0.045		403	2.945	0.046		403	2.534	0.044		403	3.129	0.057
	412	0	0	0	0			412	0.99	0.943	0.934	1.041	0.358		405	3.076	0.062		405	2.905	0.042		405	2.828	0.047		405	2.882	0.045		405	2.373	0.042		405	2.97	0.075
	413	0	0.013	0.013	0.021			413	0.963	0.945	0.91	1.088	0.773		410	2.576	0.053		410	2.588	0.044		410	2.646	0.049		410	2.685	0.048		410	2.405	0.048		410	2.508	0.058
	414	0	0.013	0.013	0.026			414	0.983	0.981	0.943	1.187	1.082		411	2.53	0.017		411	2.568	0.012		411	2.6	0.014		411	2.63	0.014		411	2.371	0.017		411	2.944	0.032
	416	0	0.013	0.013	0.021			416	0.99	0.946	0.929	1.073	0.754		412	2.545	0.027		412	2.512	0.026		412	2.49	0.043		412	2.471	0.028		412	2.18	0.029		412	2.547	0.046
	417	0	0	0	0.035			417	0.989	0.922	0.915	1.084	0.88		413	2.42	0.038		413	2.414	0.036		413	2.44	0.047		413	2.442	0.04		413	2.317	0.044		413	2.296	0.048
	418	0.005	0.005	0.005	0.005			418	0.994	0.959	0.943	1.025	0.523		414	2.406	0.045		414	2.468	0.039		414	2.393	0.043		414	2.251	0.055		414	1.952	0.037		414	2.434	0.052
	419	0	0	0.013	0.02			419	0.984	0.916	0.899	0.88	0.519		416	2.29	0.032		416	2.28	0.031		416	2.27	0.035		416	2.241	0.033		416	1.972	0.037		416	2.248	0.052
	420	0	0	0	0.047			420	0.974	0.9	0.88	0.912	0.706		417	2.243	0.04		417	2.177	0.033		417	2.205	0.037		417	2.115	0.034		417	1.981	0.038		417	2.174	0.061
	421	0	0.038	0.038	0.066			421	0.97	0.946	0.948	1.011	0.482		418	2.465	0.033		418	2.355	0.032		418	2.388	0.041		418	2.377	0.027		418	1.989	0.03		418	2.147	0.04
	422	0	0.013	0.013	0.028			422	0.983	0.947	0.92	1.023	0.931		419	2.114	0.015		419	2.131	0.012		419	2.139	0.014		419	2.112	0.015		419	1.995	0.019		419	2.064	0.029
	423	0	0	0	0			423	1	0.602	0.632	0.576	0.498		420	2.478	0.021		420	2.31	0.019		420	2.269	0.019		420	2.266	0.022		420	2.083	0.028		420	2.228	0.034
	424	0	0.007	0.007	0.007			424	0.969	0.916	0.906	0.917	0.787		421	1.829	0.026		421	1.934	0.026		421	1.946	0.036		421	1.998	0.031		421	1.835	0.039		421	2.079	0.054
	425	0	0	0	0.041			425	0.967	0.911	0.874	0.762	0.537		422	2.164	0.026		422	2.145	0.033		422	2.142	0.031		422	2.139	0.028		422	1.96	0.053		422	1.992	0.047
	426	0	0	0	0			426	0.978	0.93	0.908	1.012	0.958		423	2.254	0.029		423	2.264	0.025		423	2.329	0.031		423	2.236	0.028		423	2.116	0.037		423	2.155	0.037
	427	0	0.026	0.026	0.043			427	0.963	0.899	0.853	0.927	0.614		424	2.17	0.038		424	2.193	0.036		424	2.148	0.041		424	2.242	0.041		424	2.141	0.057		424	2.286	0.045
	428	0	0	0	0.048			428	0.999	0.934	0.932	0.887	0.453		425	2.301	0.019		425	2.172	0.018		425	2.18	0.02		425	2.205	0.02		425	2.148	0.028		425	2.193	0.062
	429	0	0	0	0			429	0.98	0.897	0.877	1.025	0.652		426	1.834	0.024		426	1.86	0.021		426	1.897	0.024		426	1.957	0.023		426	1.742	0.028		426	1.916	0.026
	430	0	0.013	0.008	0.023			430	0.964	0.902	0.883	1.028	0.669		427	2.251	0.043		427	2.311	0.034		427	2.444	0.059		427	2.409	0.041		427	2.205	0.045		427	2.529	0.031
	432	0.002	0.013	0.008	0.022			432	0.955	0.847	0.81	0.878	0.594		428	2.384	0.014		428	2.419	0.015		428	2.431	0.017		428	2.453	0.016		428	2.086	0.019		428	2.548	0.032
	433	0	0	0	0.049			433	0.971	0.946	0.892	0.996	0.393		429	2.404	0.016		429	2.439	0.019		429	2.438	0.018		429	2.478	0.021		429	2.175	0.034		429	3.489	0.102
	434	0	0	0	0			434	0.965	0.894	0.856	1.055	0.544		430	2.243	0.036		430	2.307	0.035		430	2.452	0.042		430	2.47	0.041		430	2.057	0.036		430	2.708	0.06
	436	0.012	0.012	0.012	0.012			436	0.711	0.461	0.352	0.394	0.279		432	2.482	0.044		432	2.435	0.034		432	2.709	0.062		432	2.842	0.05		432	2.537	0.042		432	3.881	0.078
	437	0	0	0	0			437	0.895	0.693	0.668	0.609	0.244		433	2.088	0.023		433	2.349	0.023		433	2.58	0.028		433	2.739	0.03		433	2.368	0.034		433	3.804	0.075
	438	0	0	0.017	0.04			438	0.826	0.627	0.539	0.498	0.242		434	2.409	0.012		434	2.526	0.015		434	2.621	0.01		434	2.67	0.01		434	2.285	0.011		434	3.015	0.033
	439	0.01	0.032	0.039	0.061			439	0.759	0.516	0.4	0.467	0.249		436	2.584	0.188		436	3.278	0.283		436	3.809	0.456		436	4.099	0.618		436	2.619	0.229		436	3.284	0.117
	440	0.012	0.044	0.044	0.026			440	0.754	0.494	0.374	0.414	0.216		437	2.745	0.056		437	2.909	0.035		437	3.152	0.049		437	3.26	0.062		437	2.71	0.061		437	3.344	0.097
	441	0.011	0.041	0.051	0.048			441	0.745	0.523	0.42	0.479	0.131		438	2.504	0.015		438	3.138	0.023		438	3.339	0.029		438	3.395	0.02		438	2.683	0.027		438	3.163	0.087
	442	0.021	0.021	0.021	0.059			442	0.972	0.897	0.86	0.987	0.731		439	2.185	0.024		439	2.882	0.031		439	3.587	0.06		439	3.984	0.065		439	2.535	0.051		439	3.392	0.206
	443	0.007	0.002	0.013	0.046			443	0.959	0.813	0.8	0.763	0.632		440	2.064	0.031		440	2.502	0.06		440	3.218	0.08		440	3.552	0.082		440	2.172	0.069		440	3.005	0.288
	445	0.001	0.004	0.008	0.021			445	0.964	0.858	0.82	0.854	0.5		441	2.142	0.056		441	2.363	0.043		441	2.618	0.063		441	2.906	0.079		441	1.608	0.053		441	2.68	0.253
	446	0	0	0	0			446	0.933	0.739	0.699	0.411	0.287		442	2.407	0.014		442	2.326	0.013		442	2.395	0.019		442	2.465	0.013		442	1.845	0.019		442	3.086	0.028
	447	0	0.026	0.026	0.059			447	0.988	0.927	0.899	0.587	0.425		443	1.967	0.032		443	2.037	0.035		443	2.226	0.042		443	2.334	0.042		443	2.121	0.057		443	3.058	0.072
	453	0.002	0.014	0.007	0.01			453	0.981	0.939	0.897	1.109	0.682		445	1.953	0.038		445	1.935	0.052		445	2.07	0.046		445	2.003	0.051		445	1.962	0.054		445	2.244	0.065
	454	0.007	0.024	0.025	0.049			454	0.943	0.912	0.869	1.01	0.766		446	2.651	0.028		446	2.727	0.028		446	2.832	0.039		446	2.964	0.041		446	2.156	0.083		446	2.925	0.075
	455	0.009	0.025	0.032	0.104			455	0.924	0.849	0.802	0.813	0.429		447	2.114	0.02		447	2.152	0.017		447	2.186	0.017		447	2.209	0.023		447	1.769	0.02		447	2.073	0.034
	456	0.004	0.016	0.013	0.03			456	0.952	0.876	0.833	0.946	0.557		453	1.704	0.052		453	1.667	0.039		453	1.685	0.036		453	1.709	0.036		453	1.694	0.035		453	1.848	0.043
	460	0	0	0	0.033			460	1.003	0.983	0.979	1.05	0.807		454	1.837	0.021		454	1.889	0.023		454	2.007	0.024		454	2.028	0.034		454	1.794	0.032		454	1.882	0.035
	461	0	0	0	0			461	0.984	0.985	0.96	1.111	0.51		455	1.929	0.037		455	1.845	0.036		455	1.817	0.042		455	1.842	0.042		455	1.769	0.047		455	1.937	0.068
	467	0	0	0.014	0.014			467	0.606	0.285	0.143	0.073	0.061		456	2.306	0.021		456	2.386	0.022		456	2.379	0.026		456	2.375	0.03		456	1.85	0.024		456	2.56	0.041
	468	0	0	0	0			468	0.78	0.322	0.282	0.194	0.098		460	1.906	0.024		460	1.898	0.035		460	1.908	0.027		460	1.93	0.023		460	1.838	0.026		460	2.181	0.03
	469	0.029	0.036	0.057	0.051			469	0.598	0.329	0.189	0.163	0.09		461	2.571	0.034		461	2.584	0.03		461	2.613	0.031		461	2.559	0.03		461	2.022	0.034		461	2.758	0.09
	470	0.014	0.014	0.014	0.028			470	0.793	0.62	0.543	0.58	0.184		467	2.18	0.043		467	3.567	0.067		467	4.344	0.116		467	4.546	0.157		467	2.228	0.102		467	3.136	0.295
	471	0.009	0.009	0.009	0.009			471	0.825	0.652	0.538	0.626	0.257		468	2.615	0.016		468	3.293	0.026		468	3.445	0.049		468	3.503	0.029		468	3.703	0.083		468	3.501	0.092
	472	0.026	0.026	0.026	0.081			472	0.677	0.463	0.343	0.397	0.102		469	1.827	0.031		469	3.489	0.092		469	4.358	0.125		469	4.305	0.259		469	1.847	0.101		469	3.23	0.591
	473	0.02	0.02	0.033	0.104			473	0.656	0.337	0.236	0.258	0.082		470	2.512	0.023		470	3.034	0.037		470	2.972	0.058		470	2.982	0.049		470	2.301	0.047		470	2.937	0.09
	474	0	0	0	0.027			474	0.755	0.542	0.461	0.582	0.118		471	2.14	0.022		471	2.836	0.027		471	3.112	0.033		471	3.192	0.06		471	2.215	0.029		471	2.912	0.107
	476	0.007	0.004	0.004	0.024			476	0.806	0.617	0.533	0.476	0.379		472	2.133	0.037		472	2.39	0.026		472	2.458	0.045		472	2.434	0.044		472	1.98	0.041		472	2.19	0.074
	477	0.02	0.106	0.144	0.363			477	0.906	0.39	0.173	0.109	0.071		473	2.119	0.08		473	3.136	0.122		473	3.966	0.168		473	4.323	0.241		473	2.219	0.122		473	3.008	0.323
	479	0.01	0.01	0.011	0.25			479	0.861	0.682	0.422	0.067	0.031		474	2.161	0.025		474	2.759	0.023		474	2.81	0.036		474	2.708	0.057		474	1.978	0.034		474	2.331	0.078
	480	0.007	0.021	0.027	0.056			480	0.647	0.358	0.229	0.258	0.035		476	2.653	0.05		476	3.476	0.072		476	3.687	0.077		476	3.716	0.069		476	2.756	0.07		476	3.441	0.07
	481	0.009	0.037	0.037	0.031			481	0.669	0.402	0.271	0.333	0.057		477	2.178	0.03		477	4.594	0.073		477	6.617	0.301		477	6.586	0.512		477	2.852	0.24		477	4.122	0.875
	482	0	0	0	0.055			482	0.832	0.799	0.727	0.515	0.21		479	2.542	0.029		479	3.484	0.039		479	3.864	0.079		479	3.89	0.092		479	2.502	0.076		479	3.155	0.295
	483	0.048	0.065	0.073	0.111			483	0.882	0.633	0.511	0.571	0.104		480	2.187	0.033		480	3.505	0.057		480	4.823	0.15		480	5.111	0.239		480	2.935	0.176		480	3.897	0.878
	484	0	0	0	0.007			484	0.824	0.593	0.455	0.478	0.15		481	1.984	0.035		481	3.004	0.052		481	3.789	0.115		481	4.258	0.161		481	2.57	0.183		481	3.051	0.607
	485	0.01	0.021	0.021	0.028			485	0.639	0.352	0.256	0.255	0.113		482	2.256	0.021		482	2.52	0.022		482	2.478	0.027		482	2.413	0.034		482	1.901	0.038		482	1.984	0.061
	486	0	0	0	0.124			486	0.899	0.756	0.655	0.594	0.21		483	2.267	0.038		483	2.574	0.035		483	3.234	0.057		483	3.683	0.072		483	2.529	0.067		483	3.284	0.31
	488	0	0	0	0.093			488	0.88	0.725	0.64	0.64	0.09		484	2.209	0.026		484	2.609	0.031		484	3.003	0.048		484	3.159	0.056		484	2.281	0.052		484	3.256	0.227
	489	0	0	0	0.033			489	0.786	0.628	0.527	0.685	0.393		485	2.038	0.038		485	2.502	0.058		485	2.778	0.084		485	2.998	0.12		485	2.217	0.106		485	2.521	0.319
	490	0.007	0.007	0.007	0.062			490	0.676	0.384	0.243	0.354	0.06		486	2.214	0.029		486	2.547	0.029		486	2.736	0.039		486	2.892	0.045		486	2.09	0.052		486	5.445	0.248
	491	0	0	0	0.083			491	0.771	0.534	0.448	0.231	0.074		488	2.534	0.031		488	2.854	0.033		488	3.075	0.026		488	3.203	0.028		488	2.515	0.032		488	7.235	0.671
	492	0.005	0.016	0.016	0.03			492	0.652	0.33	0.202	0.147	0.101		489	2.048	0.02		489	2.145	0.024		489	2.017	0.027		489	2.037	0.027		489	1.726	0.043		489	1.371	0.04
	493	0.004	0.016	0.016	0.069			493	0.702	0.41	0.275	0.223	0.096		490	2.782	0.036		490	3.702	0.052		490	4.571	0.108		490	4.791	0.189		490	2.643	0.127		490	3.379	0.319
	494	0	0	0	0.071			494	0.648	0.359	0.26	0.094	0.075		491	2.351	0.02		491	2.695	0.016		491	2.66	0.025		491	2.553	0.015		491	2.372	0.026		491	2.729	0.083
	495	0.007	0.027	0.046	0.051			495	0.672	0.379	0.232	0.473	0.162		492	3.107	0.071		492	4.786	0.157		492	6.029	0.224		492	6.066	0.576		492	3.073	0.274		492	5.549	1.053
	498	0.007	0.02	0.02	0.05			498	0.941	0.846	0.802	0.594	0.553		493	2.857	0.037		493	4.017	0.062		493	5.147	0.146		493	5.167	0.184		493	3.45	0.219		493	4.182	0.599
	499	0	0	0	0			499	0.969	0.925	0.865	0.747	0.606		494	2.395	0.037		494	3.121	0.105		494	3.714	0.214		494	4.066	0.234		494	2.539	0.463		494	6.194	0.567
	500	0	0	0.024	0.025			500	0.983	0.915	0.885	0.629	0.549		495	2.78	0.038		495	3.257	0.081		495	3.458	0.098		495	3.609	0.176		495	1.664	0.05		495	3.53	0.406
	501	0	0.007	0.003	0.014			501	0.958	0.92	0.885	0.694	0.896		498	2.793	0.039		498	2.882	0.038		498	3.12	0.058		498	3.389	0.051		498	3.273	0.214		498	4.515	0.143
	503	0	0	0	0.014			503	0.969	0.911	0.885	0.867	0.722		499	2.169	0.03		499	2.222	0.032		499	2.216	0.032		499	2.225	0.032		499	1.663	0.09		499	2.497	0.038
	504	0	0	0	0.033			504	0.894	0.761	0.702	0.579	0.657		500	2.836	0.045		500	2.808	0.035		500	2.79	0.038		500	2.876	0.037		500	2.464	0.118		500	3.124	0.074
	505	0.001	0.013	0.013	0.027			505	0.989	0.909	0.891	0.878	0.917		501	2.49	0.036		501	2.437	0.034		501	2.453	0.048		501	2.503	0.039		501	2.055	0.121		501	2.829	0.053
	507	0	0	0	0			507	0.992	0.762	0.785	0.666	0.532		503	2.453	0.022		503	2.459	0.026		503	2.462	0.038		503	2.507	0.032		503	1.96	0.026		503	2.578	0.031
	508	0	0	0	0.059			508	0.998	0.927	0.924	0.811	0.51		504	2.5	0.036		504	2.623	0.048		504	2.564	0.055		504	2.681	0.043		504	1.325	0.062		504	2.736	0.057
	516	0.027	0.014	0.007	0.021			516	0.955	0.868	0.834	0.993	0.542		505	3.025	0.05		505	2.877	0.029		505	2.85	0.034		505	2.944	0.032		505	1.719	0.027		505	3.108	0.045
	517	0	0.013	0.007	0.015			517	0.984	0.966	0.944	1.11	0.818		507	2.478	0.024		507	2.47	0.021		507	2.449	0.025		507	2.492	0.024		507	2.116	0.041		507	2.724	0.054
	518	0	0.007	0.007	0.007			518	0.984	0.925	0.916	1.033	0.828		508	2.196	0.014		508	2.043	0.026		508	2.056	0.024		508	2.054	0.018		508	1.851	0.027		508	1.93	0.031
	524	0	0.013	0.007	0.008			524	0.993	0.936	0.924	0.848	0.807		516	2.605	0.039		516	2.64	0.02		516	2.616	0.048		516	2.611	0.038		516	1.828	0.017		516	2.446	0.034
	525	0	0	0	0			525	0.977	0.921	0.894	0.993	0.726		517	2.451	0.049		517	2.533	0.047		517	2.41	0.052		517	2.501	0.051		517	1.763	0.033		517	2.433	0.061
	526	0	0	0.032	0.048			526	0.982	0.933	0.919	0.802	0.904		518	2.505	0.038		518	2.451	0.036		518	2.499	0.047		518	2.529	0.04		518	2.025	0.041		518	2.535	0.047
	527	0	0.013	0.007	0.007			527	1.002	0.987	0.965	0.914	0.87		524	2.667	0.049		524	2.448	0.04		524	2.466	0.044		524	2.494	0.043		524	2.132	0.075		524	2.502	0.071
	528	0	0	0	0.035			528	0.997	0.933	0.93	0.962	0.8		525	2.274	0.019		525	2.273	0.02		525	2.304	0.021		525	2.304	0.021		525	1.732	0.023		525	2.213	0.027
	529	0	0	0	0.026			529	0.965	0.929	0.909	0.818	0.782		526	2.173	0.029		526	2.179	0.028		526	2.139	0.039		526	2.132	0.03		526	1.89	0.044		526	1.954	0.039
	530	0	0.013	0.013	0.008			530	0.988	0.963	0.933	0.981	0.798		527	2.032	0.023		527	2.273	0.023		527	2.312	0.028		527	2.372	0.028		527	2.086	0.056		527	2.114	0.037
	532	0	0	0	0.05			532	0.965	0.903	0.88	0.767	0.681		528	2.155	0.023		528	2.184	0.019		528	2.152	0.014		528	2.199	0.013		528	1.83	0.017		528	2.02	0.031
	533	0	0	0	0			533	0.998	0.909	0.928	0.854	0.484		529	2.333	0.033		529	2.178	0.024		529	2.174	0.031		529	2.184	0.043		529	1.708	0.05		529	1.92	0.06
	534	0	0.007	0.007	0.014			534	0.988	0.938	0.92	0.914	0.824		530	2.128	0.032		530	2.182	0.031		530	2.158	0.034		530	2.217	0.033		530	1.902	0.042		530	2.12	0.048
	535	0	0	0	0			535	0.992	0.914	0.905	0.819	0.545		532	2.428	0.027		532	2.44	0.026		532	2.375	0.035		532	2.42	0.028		532	1.884	0.025		532	2.47	0.038
	536	0	0	0	0			536	0.992	0.98	0.955	1.088	0.525		533	2.147	0.019		533	2.162	0.019		533	2.179	0.023		533	2.142	0.021		533	1.948	0.028		533	1.961	0.036
	537	0	0	0	0.016			537	0.963	0.945	0.91	1.049	0.879		534	2.343	0.042		534	2.192	0.036		534	2.21	0.039		534	2.248	0.039		534	1.84	0.044		534	2.214	0.049
	540	0	0	0.052	0.039			540	0.998	0.654	0.953	1.057	0.825		535	2.423	0.032		535	2.343	0.028		535	2.326	0.028		535	2.324	0.027		535	1.976	0.044		535	2.333	0.037
	541	0	0	0	0.053			541	1.03	0.988	0.979	1.116	0.911		536	2.495	0.032		536	2.398	0.022		536	2.387	0.028		536	2.369	0.026		536	2.02	0.029		536	2.257	0.038
	542	0	0	0	0			542	0.99	0.947	0.946	0.925	0.603		537	2.189	0.043		537	2.212	0.043		537	2.249	0.042		537	2.222	0.042		537	1.999	0.062		537	2.292	0.064
	543	0	0	0	0			543	0.995	0.959	0.961	1.093	0.467		540	1.825	0.018		540	1.814	0.016		540	1.828	0.019		540	1.859	0.018		540	1.512	0.018		540	1.74	0.021
	545	0	0	0	0.033			545	1.004	0.934	0.941	0.908	0.696		541	2.263	0.012		541	2.51	0.011		541	2.555	0.019		541	2.606	0.032		541	2.119	0.017		541	2.261	0.046
	546	0	0.013	0.013	0.026			546	0.994	0.913	0.901	0.86	0.704		542	1.92	0.018		542	1.947	0.02		542	1.919	0.019		542	1.926	0.028		542	1.697	0.03		542	1.765	0.029
	547	0	0	0	0.021			547	0.98	0.921	0.905	0.91	0.589		543	2.31	0.016		543	2.346	0.015		543	2.366	0.014		543	2.384	0.013		543	2.16	0.015		543	2.366	0.044
	548	0	0	0	0.029			548	0.985	0.942	0.915	0.948	0.507		545	2.538	0.018		545	2.553	0.018		545	2.556	0.022		545	2.559	0.023		545	2.222	0.022		545	2.368	0.038
	554	0	0	0	0.072			554	0.972	0.903	0.875	0.545	0.521		546	2.203	0.044		546	2.214	0.035		546	2.218	0.04		546	2.273	0.039		546	1.964	0.059		546	2.058	0.047
	555	0	0	0	0			555	0.975	0.882	0.87	0.639	0.517		547	2.36	0.023		547	2.375	0.024		547	2.394	0.025		547	2.469	0.026		547	2.172	0.036		547	2.654	0.048
	556	0	0.04	0.04	0.01			556	0.969	0.977	0.945	0.819	0.882		548	2.456	0.033		548	2.462	0.028		548	2.425	0.031		548	2.469	0.036		548	2.018	0.052		548	2.435	0.059
	557	0	0	0	0			557	0.988	0.891	0.906	0.673	1.116		554	2.222	0.031		554	2.248	0.041		554	2.208	0.034		554	2.213	0.034		554	2.226	0.071		554	2.038	0.039
	560	0	0	0.007	0.023			560	0.981	0.913	0.9	0.806	0.654		555	2.685	0.07		555	2.599	0.068		555	2.601	0.083		555	2.749	0.081		555	2.627	0.247		555	2.583	0.116
	561	0	0	0	0			561	0.989	0.938	0.917	0.749	0.96		556	2.031	0.024		556	2.064	0.023		556	2.096	0.026		556	2.07	0.026		556	1.928	0.053		556	2.106	0.036
	562	0	0.013	0.013	0.033			562	0.977	0.929	0.899	1.153	0.942		557	2.325	0.046		557	2.32	0.05		557	2.312	0.053		557	2.342	0.034		557	2.24	0.061		557	2.307	0.061
	563	0	0.013	0.007	0.02			563	0.955	0.901	0.86	0.909	0.777		560	2.398	0.023		560	2.429	0.021		560	2.394	0.021		560	2.442	0.02		560	2.015	0.031		560	2.346	0.028
	564	0	0.014	0.014	0.038			564	0.965	0.954	0.898	1.086	0.762		561	2.602	0.028		561	2.634	0.029		561	2.621	0.032		561	2.671	0.037		561	2.073	0.045		561	2.993	0.045
	566	0	0.007	0.007	0.015			566	0.976	0.913	0.908	1.078	1.111		562	2.594	0.043		562	2.511	0.034		562	2.559	0.039		562	2.647	0.06		562	2.063	0.034		562	3.085	0.05
	567	0	0	0	0			567	0.973	0.908	0.881	0.972	0.617		563	2.485	0.037		563	2.505	0.033		563	2.552	0.042		563	2.672	0.038		563	2.36	0.039		563	3.323	0.067
	568	0	0.016	0.016	0.055			568	0.912	0.821	0.808	0.858	0.572		564	2.823	0.05		564	2.999	0.03		564	2.999	0.051		564	3.092	0.033		564	2.382	0.025		564	3.651	0.071
	569	0	0	0	0			569	0.996	0.934	0.921	0.818	0.692		566	2.416	0.027		566	2.501	0.023		566	2.599	0.041		566	2.732	0.031		566	2.239	0.033		566	3.211	0.051
	570	0	0.013	0.007	0.013			570	0.969	0.927	0.892	1.038	0.882		567	2.464	0.024		567	2.539	0.026		567	2.536	0.022		567	2.623	0.023		567	2.153	0.028		567	3.01	0.028
	571	0	0	0	0.044			571	0.97	0.905	0.882	0.79	0.699		568	2.521	0.036		568	2.722	0.037		568	2.836	0.044		568	3.047	0.067		568	2.363	0.036		568	3.804	0.076
	573	0	0	0	0.021			573	0.874	0.72	0.647	0.639	0.465		569	2.395	0.019		569	2.44	0.029		569	2.463	0.02		569	2.558	0.026		569	2.088	0.029		569	2.81	0.027
	574	0	0	0	0			574	0.961	0.874	0.838	0.982	0.448		570	2.228	0.035		570	2.306	0.037		570	2.354	0.062		570	2.398	0.039		570	2.077	0.044		570	2.704	0.046
	575	0	0.013	0.008	0.008			575	0.973	0.898	0.898	0.93	0.758		571	2.358	0.019		571	2.412	0.019		571	2.374	0.021		571	2.406	0.021		571	2.093	0.024		571	2.553	0.063
	576	0	0	0	0			576	0.898	0.742	0.703	0.609	0.44		573	2.539	0.028		573	2.808	0.039		573	2.967	0.029		573	3.059	0.026		573	2.637	0.034		573	2.664	0.053
	577	0	0	0	0			577	1.012	0.947	0.934	0.771	0.765		574	2.524	0.027		574	2.586	0.029		574	2.589	0.031		574	2.674	0.022		574	2.264	0.031		574	2.86	0.042
	578	0	0	0	0.015			578	0.973	0.922	0.903	1.095	0.701		575	2.418	0.038		575	2.547	0.037		575	2.462	0.047		575	2.503	0.041		575	2.317	0.054		575	2.515	0.051
	579	0	0.013	0.023	0.034			579	0.99	0.926	0.893	1.11	0.733		576	2.319	0.016		576	2.518	0.021		576	2.614	0.022		576	2.628	0.014		576	2.203	0.022		576	2.617	0.032
	581	0	0	0	0.032			581	0.981	0.949	0.917	1.115	0.788		577	2.157	0.013		577	2.19	0.016		577	2.196	0.018		577	2.192	0.014		577	1.967	0.024		577	2.24	0.025
	582	0	0	0	0.026			582	0.982	0.954	0.919	1.045	0.753		578	2.259	0.045		578	2.282	0.044		578	2.233	0.049		578	2.323	0.049		578	2.198	0.061		578	2.276	0.053
	583	0	0.013	0.007	0.007			583	0.976	0.912	0.901	1.014	0.921		579	2.504	0.033		579	2.633	0.026		579	2.582	0.049		579	2.601	0.029		579	2.135	0.038		579	2.501	0.051
	585	0	0	0	0.02			585	0.98	0.907	0.899	0.991	0.661		581	2.507	0.034		581	2.567	0.032		581	2.451	0.031		581	2.543	0.031		581	1.903	0.041		581	2.358	0.045
	586	0	0.007	0.007	0.038			586	0.96	0.828	0.804	0.622	0.67		582	2.202	0.023		582	2.233	0.024		582	2.222	0.026		582	2.22	0.026		582	1.951	0.029		582	2.134	0.044
	587	0	0	0	0			587	0.969	0.906	0.854	0.93	0.536		583	2.663	0.04		583	2.466	0.038		583	2.464	0.041		583	2.464	0.04		583	2.044	0.042		583	2.54	0.049
	588	0	0	0.052	0.048			588	0.912	0.816	0.685	0.673	0.421		585	2.608	0.038		585	2.684	0.031		585	2.595	0.035		585	2.638	0.035		585	2.367	0.043		585	2.817	0.051
	589	0	0.013	0.013	0.022			589	0.997	0.939	0.922	1.067	0.934		586	2.907	0.022		586	2.869	0.03		586	2.834	0.029		586	2.858	0.024		586	2.194	0.03		586	3.04	0.039
	590	0	0.014	0.014	0.033			590	0.962	0.917	0.878	0.934	0.603		587	2.465	0.013		587	2.568	0.013		587	2.594	0.014		587	2.677	0.015		587	1.913	0.014		587	2.788	0.049
	591	0.001	0.013	0.007	0.025			591	0.984	0.931	0.925	1.11	0.619		588	2.203	0.014		588	2.449	0.015		588	2.488	0.018		588	2.441	0.017		588	2.27	0.024		588	2.439	0.024
	592	0	0.013	0.007	0.013			592	0.982	0.917	0.894	0.969	0.705		589	2.943	0.036		589	2.846	0.036		589	2.904	0.05		589	2.872	0.032		589	2.432	0.034		589	3.114	0.057
	593	0	0	0	0			593	0.96	0.919	0.874	1.011	0.723		590	2.531	0.037		590	2.572	0.037		590	2.667	0.051		590	2.667	0.049		590	2.261	0.041		590	2.733	0.063
	595	0	0.013	0.013	0.034			595	0.966	0.903	0.879	1.049	0.604		591	2.664	0.048		591	2.569	0.028		591	2.494	0.031		591	2.533	0.031		591	2.104	0.03		591	2.56	0.044
	596	0	0	0.061	0.087			596	0.97	0.919	0.736	0.828	0.57		592	2.574	0.04		592	2.55	0.047		592	2.593	0.044		592	2.583	0.049		592	2.254	0.05		592	2.758	0.054
	600	0.001	0.007	0.007	0.013			600	0.977	0.962	0.939	0.927	0.561		593	2.113	0.048		593	2.078	0.042		593	2.168	0.046		593	2.196	0.047		593	2.152	0.042		593	2.339	0.056
	601	0	0	0	0			601	0.968	0.907	0.868	0.898	0.864		594	2.651	0.029		594	2.716	0.03		594	2.728	0.04		594	2.847	0.036		594	2.055	0.042		594	2.82	0.055
	606	0	0.013	0.013	0.02			606	0.978	0.903	0.891	0.876	0.65		595	2.361	0.049		595	2.477	0.048		595	2.365	0.055		595	2.56	0.057		595	1.914	0.048		595	2.583	0.065
	607	0	0	0	0.035			607	0.97	0.898	0.869	0.883	0.486		596	2.248	0.075		596	2.262	0.087		596	2.319	0.083		596	2.455	0.074		596	2.119	0.054		596	2.695	0.058
	608	0	0	0	0			608	1.046	0.891	0.88	0.657	0.24		600	2.472	0.055		600	2.378	0.052		600	2.452	0.058		600	2.435	0.055		600	2.213	0.08		600	2.336	0.079
	609	0	0	0	0			609	1.012	1.005	0.978	1.001	0.72		601	2.402	0.029		601	2.375	0.032		601	2.427	0.033		601	2.407	0.032		601	2.218	0.048		601	2.458	0.045
	610	0	0.014	0.007	0.014			610	0.976	0.83	0.814	0.771	0.573		606	2.589	0.038		606	2.534	0.038		606	2.425	0.039		606	2.47	0.049		606	2.037	0.056		606	2.472	0.044
	611	0	0	0.015	0.033			611	0.973	0.927	0.886	0.801	0.741		607	2.539	0.032		607	2.584	0.031		607	2.512	0.038		607	2.615	0.035		607	2.214	0.056		607	2.729	0.072
	613	0	0.007	0.007	0.033			613	0.975	0.943	0.882	0.988	0.776		608	2.534	0.034		608	2.66	0.042		608	2.609	0.035		608	2.636	0.03		608	2.233	0.044		608	2.587	0.084
	615	0.007	0.013	0.013	0.02			615	0.974	0.814	0.788	0.74	0.779		609	2.912	0.062		609	2.902	0.075		609	2.72	0.064		609	2.947	0.064		609	2.255	0.061		609	2.966	0.066
	616	0	0.015	0.015	0.015			616	0.985	0.892	0.872	1.096	0.944		610	2.464	0.042		610	2.361	0.04		610	2.435	0.048		610	2.457	0.051		610	2.25	0.082		610	2.526	0.062
	617	0	0	0	0.02			617	1.002	0.824	0.843	0.751	0.586		611	2.341	0.018		611	2.372	0.021		611	2.345	0.02		611	2.383	0.019		611	2.05	0.042		611	2.58	0.025
	618	0	0.007	0.007	0.014			618	0.979	0.838	0.815	0.832	0.706		612	2.159	0.141		612	2.425	0.133		612	2.808	0.158		612	2.626	0.151		612	2.395	0.23		612	2.665	0.213
	619	0	0	0	0.028			619	0.987	0.844	0.825	0.606	0.695		613	2.604	0.247		613	2.361	0.239		613	2.673	0.279		613	2.644	0.281		613	1.667	0.294		613	2.711	0.311
	620	0.001	0.007	0.007	0.022			620	0.966	0.842	0.828	0.821	0.594		614	2.515	0.264		614	2.248	0.202		614	2.625	0.234		614	2.125	0.266		614	2.045	0.251		614	2.188	0.326
	621	0	0.007	0.007	0.019			621	0.965	0.847	0.823	0.807	0.844		615	2.431	0.038		615	2.415	0.037		615	2.504	0.048		615	2.499	0.052		615	2.183	0.061		615	2.494	0.053
	626	0.023	0.033	0.033	0.036			626	0.885	0.862	0.865	0.853	0.536		616	2.397	0.027		616	2.513	0.026		616	2.549	0.03		616	2.565	0.03		616	2.117	0.04		616	2.438	0.049
	627	0	0	0	0.015			627	0.977	0.918	0.888	0.855	0.512		617	2.619	0.028		617	2.634	0.027		617	2.631	0.035		617	2.622	0.032		617	2.263	0.069		617	2.873	0.073
	628	0	0.013	0.013	0.007			628	0.98	0.911	0.873	0.926	0.72		618	2.463	0.048		618	2.443	0.048		618	2.315	0.039		618	2.373	0.039		618	2.05	0.05		618	2.596	0.064
	629	0	0.007	0.028	0.046			629	0.989	0.924	0.904	0.869	0.671		619	2.692	0.03		619	2.73	0.033		619	2.743	0.038		619	2.843	0.041		619	2.117	0.05		619	2.92	0.038
	633	0	0	0	0.02			633	0.974	0.86	0.827	0.892	0.528		620	2.281	0.053		620	2.303	0.045		620	2.212	0.044		620	2.29	0.076		620	2.002	0.057		620	2.237	0.05
	634	0	0	0	0			634	0.993	0.91	0.88	0.672	0.503		621	2.002	0.03		621	2.017	0.037		621	1.972	0.038		621	1.99	0.043		621	1.536	0.052		621	2.129	0.046
	635	0	0	0	0			635	0.978	0.914	0.892	0.921	0.611		626	2.273	0.037		626	2.338	0.032		626	2.267	0.039		626	2.333	0.037		626	2.033	0.052		626	2.154	0.053
	636	0.002	0.013	0.013	0.093			636	0.993	0.956	0.931	0.958	0.293		627	2.214	0.026		627	2.247	0.025		627	2.204	0.028		627	2.281	0.028		627	2.001	0.049		627	2.377	0.096
	637	0	0	0	0			637	1.013	0.96	0.946	0.868	0.396		628	2.08	0.044		628	2.205	0.052		628	2.155	0.048		628	2.122	0.057		628	1.942	0.068		628	2.172	0.058
	638	0	0	0	0.027			638	0.974	0.89	0.889	1.116	0.921		629	2.41	0.047		629	2.177	0.038		629	2.127	0.055		629	2.138	0.042		629	1.881	0.053		629	2.152	0.048
	639	0	0.007	0.007	0.027			639	0.985	0.907	0.878	0.835	1.042		633	2.386	0.031		633	2.316	0.027		633	2.292	0.036		633	2.216	0.042		633	1.696	0.041		633	2.101	0.079
	640	0	0.007	0.007	0.017			640	0.983	0.927	0.879	1.125	0.935		634	2.728	0.029		634	2.741	0.028		634	2.685	0.039		634	2.744	0.032		634	2.211	0.065		634	2.35	0.047
	641	0	0	0	0			641	0.949	0.905	0.857	0.986	0.575		635	2.479	0.039		635	2.557	0.03		635	2.464	0.035		635	2.515	0.034		635	2.247	0.058		635	2.288	0.066
	642	0	0	0	0.022			642	0.904	0.723	0.707	0.782	0.644		636	2.356	0.019		636	2.384	0.025		636	2.31	0.028		636	2.326	0.028		636	1.873	0.036		636	2.379	0.048
	643	0	0	0	0.007			643	0.897	0.779	0.719	0.848	0.503		637	2.518	0.016		637	2.591	0.015		637	2.558	0.018		637	2.604	0.019		637	2.108	0.025		637	2.61	0.043
	644	0	0	0	0.014			644	1.005	0.983	0.968	1.074	0.839		638	2.398	0.028		638	2.451	0.028		638	2.471	0.028		638	2.458	0.028		638	2.355	0.044		638	2.514	0.063
	645	0	0	0	0			645	0.976	0.903	0.885	1.052	0.66		639	2.435	0.049		639	2.469	0.036		639	2.521	0.042		639	2.538	0.039		639	2.145	0.051		639	2.56	0.075
	646	0	0	0	0.025			646	0.763	0.554	0.5	0.293	0.243		640	2.587	0.048		640	2.534	0.042		640	2.485	0.061		640	2.528	0.083		640	1.668	0.091		640	2.831	0.078
	647	0.015	0.013	0.007	0.028			647	0.978	0.907	0.886	0.977	0.64		641	2.536	0.022		641	2.588	0.031		641	2.588	0.033		641	2.664	0.024		641	2.296	0.027		641	2.677	0.043
	648	0	0	0	0.021			648	1.005	0.971	0.966	0.922	0.629		642	2.901	0.213		642	2.89	0.16		642	2.933	0.16		642	3.101	0.172		642	2.441	0.109		642	3.335	0.094
	649	0.046	0.026	0.079	0.056			649	0.805	0.758	0.712	0.692	0.57		643	2.156	0.014		643	2.469	0.015		643	2.638	0.018		643	2.781	0.028		643	2.207	0.019		643	2.975	0.03
	650	0	0.013	0.014	0.014			650	0.985	0.903	0.876	0.763	0.685		644	2.604	0.018		644	2.664	0.015		644	2.662	0.017		644	2.692	0.017		644	2.117	0.021		644	2.458	0.032
	651	0	0	0.015	0.026			651	0.985	0.921	0.905	0.904	0.637		645	2.619	0.049		645	2.748	0.052		645	2.856	0.059		645	2.896	0.059		645	2.375	0.045		645	2.981	0.054
	652	0	0.011	0.011	0.008			652	0.993	0.944	0.917	0.932	0.753		646	2.571	0.03		646	3.071	0.068		646	3.585	0.117		646	4.041	0.165		646	3.915	0.35		646	5.294	0.441
	653	0.007	0.008	0.007	0.014			653	0.965	0.949	0.909	1.074	0.656		647	1.976	0.031		647	2.027	0.03		647	2.105	0.034		647	2.16	0.034		647	2.009	0.036		647	2.411	0.055
	654	0	0	0	0			654	0.984	0.929	0.906	0.847	0.589		648	2.54	0.019		648	2.586	0.019		648	2.566	0.021		648	2.546	0.021		648	1.994	0.028		648	2.488	0.044
	658	0	0.007	0.007	0.008			658	0.972	0.889	0.854	0.871	0.749		649	2.715	0.045		649	2.69	0.029		649	2.671	0.033		649	2.706	0.039		649	2.123	0.027		649	2.667	0.043
	659	0	0	0	0.017			659	0.982	0.876	0.846	0.84	0.755		650	2.422	0.025		650	2.459	0.025		650	2.449	0.028		650	2.386	0.037		650	2.129	0.043		650	2.219	0.034
	660	0	0	0	0.022			660	0.96	0.839	0.813	0.628	0.823		651	2.122	0.014		651	2.153	0.012		651	2.152	0.014		651	2.14	0.014		651	2.012	0.019		651	2.07	0.034
	661	0	0	0	0			661	0.979	0.828	0.841	0.598	0.423		652	2.359	0.024		652	2.347	0.031		652	2.347	0.026		652	2.34	0.037		652	2.05	0.037		652	2.327	0.047
	662	0	0	0	0			662	0.98	0.914	0.873	0.893	0.475		653	2.318	0.045		653	2.315	0.044		653	2.203	0.048		653	2.256	0.064		653	2.081	0.053		653	2.191	0.064
	663	0	0	0	0.016			663	0.991	0.899	0.864	0.911	0.627		654	2.739	0.02		654	2.802	0.013		654	2.803	0.024		654	2.868	0.014		654	2.239	0.014		654	2.734	0.028
	664	0	0	0.02	0.026			664	0.802	0.642	0.591	0.74	0.256		658	2.822	0.038		658	2.842	0.038		658	2.766	0.042		658	2.776	0.041		658	2.147	0.056		658	2.641	0.08
	665	0.007	0.007	0.007	0.007			665	0.987	0.928	0.914	0.865	0.467		659	2.403	0.034		659	2.377	0.033		659	2.364	0.039		659	2.352	0.038		659	2.019	0.052		659	2.514	0.053
	667	0	0	0	0.038			667	0.971	0.707	0.697	0.524	0.725		660	2.369	0.034		660	2.378	0.047		660	2.357	0.039		660	2.4	0.041		660	1.835	0.071		660	2.282	0.057
	668	0	0	0.013	0.011			668	0.967	0.879	0.876	0.895	0.711		661	2.989	0.03		661	2.842	0.023		661	2.767	0.027		661	2.807	0.039		661	2.201	0.038		661	3.02	0.045
	669	0	0.013	0.013	0.008			669	0.97	0.923	0.896	0.967	0.859		662	3.227	0.038		662	3.05	0.035		662	3.017	0.041		662	3.164	0.042		662	2.099	0.056		662	3.588	0.08
	670	0	0.022	0.021	0.021			670	0.97	0.886	0.85	0.679	0.792		663	2.581	0.022		663	2.593	0.021		663	2.594	0.024		663	2.588	0.023		663	2.1	0.026		663	2.564	0.04
	671	0	0.007	0.008	0.014			671	0.967	0.906	0.859	0.838	0.719		664	2.432	0.014		664	2.987	0.02		664	3.017	0.032		664	3.042	0.028		664	2.38	0.026		664	2.835	0.086
	672	0	0.01	0.01	0.01			672	0.988	0.894	0.871	0.804	0.474		665	2.247	0.029		665	2.098	0.033		665	2.147	0.041		665	2.095	0.026		665	1.912	0.045		665	2.093	0.04
	673	0	0	0.033	0.051			673	0.978	0.924	0.901	0.781	0.599		667	2.588	0.031		667	2.457	0.02		667	2.394	0.024		667	2.4	0.033		667	2.046	0.03		667	2.508	0.049
	674	0	0	0	0			674	1.003	0.92	0.867	0.735	0.426		668	2.46	0.083		668	2.382	0.069		668	2.351	0.074		668	2.427	0.071		668	2.009	0.068		668	2.588	0.031
	675	0	0.008	0.008	0.01			675	0.976	0.904	0.888	0.815	0.548		669	2.519	0.034		669	2.601	0.043		669	2.558	0.048		669	2.575	0.039		669	2.107	0.044		669	2.602	0.049
	676	0	0	0	0			676	0.974	0.875	0.886	0.762	0.511		670	2.532	0.029		670	2.557	0.025		670	2.579	0.03		670	2.611	0.046		670	2.184	0.066		670	2.766	0.049
	677	0	0	0	0.055			677	0.958	0.904	0.889	0.998	0.885		671	2.665	0.028		671	2.792	0.028		671	2.74	0.031		671	2.842	0.032		671	2.157	0.053		671	2.834	0.083
	678	0	0	0	0.014			678	0.955	0.813	0.772	0.487	0.436		672	2.172	0.046		672	2.276	0.044		672	2.266	0.052		672	2.338	0.052		672	1.965	0.082		672	2.39	0.067
	679	0	0.015	0.009	0.017			679	0.964	0.872	0.828	0.693	0.655		673	2.262	0.032		673	2.247	0.031		673	2.154	0.034		673	2.207	0.034		673	1.888	0.044		673	2.442	0.061
	688	0	0	0	0			688	0.979	0.893	0.865	0.961	0.547		674	2.131	0.032		674	2.295	0.024		674	2.3	0.029		674	2.298	0.034		674	1.876	0.037		674	2.391	0.037
	689	0	0	0.018	0.026			689	0.973	0.909	0.892	0.616	0.833		675	2.1	0.049		675	2.154	0.048		675	2.108	0.055		675	2.099	0.064		675	1.99	0.099		675	2.088	0.066
	690	0	0	0	0.017			690	0.976	0.901	0.866	0.473	0.712		676	2.654	0.043		676	2.689	0.04		676	2.768	0.049		676	2.713	0.047		676	2.376	0.078		676	2.723	0.068
	691	0	0.013	0.013	0.003			691	0.971	0.91	0.882	0.597	0.629		677	2.86	0.046		677	2.783	0.045		677	2.748	0.052		677	2.746	0.049		677	2.154	0.043		677	2.649	0.065
	699	0	0.02	0.02	0.042			699	0.948	0.803	0.742	0.555	0.37		678	2.426	0.025		678	2.546	0.038		678	2.655	0.031		678	2.786	0.038		678	2.162	0.108		678	3.292	0.056
	700	0	0	0	0.02			700	0.923	0.835	0.778	0.631	0.375		679	2.498	0.039		679	2.46	0.038		679	2.43	0.049		679	2.451	0.043		679	2.018	0.081		679	2.532	0.051
	701	0	0	0	0.063			701	0.929	0.747	0.686	0.513	0.246		688	2.279	0.014		688	2.386	0.02		688	2.478	0.011		688	2.502	0.011		688	2.241	0.013		688	2.578	0.026
	702	0.002	0.013	0.013	0.023			702	0.96	0.845	0.818	0.655	0.332		689	2.773	0.05		689	2.723	0.056		689	2.686	0.073		689	2.711	0.042		689	2.24	0.101		689	2.667	0.067
	703	0	0	0	0.056			703	0.963	0.885	0.835	0.551	0.36		690	2.905	0.039		690	2.855	0.043		690	2.906	0.044		690	2.893	0.046		690	2.313	0.106		690	2.986	0.075
	704	0	0	0	0			704	0.966	0.915	0.896	0.685	0.804		691	2.988	0.094		691	2.966	0.068		691	2.943	0.054		691	2.949	0.084		691	2.381	0.146		691	3.171	0.113
	708	0	0.008	0.008	0.01			708	0.971	0.904	0.877	0.805	0.546		699	2.658	0.047		699	2.96	0.049		699	3.144	0.064		699	3.616	0.071		699	2.433	0.102		699	5.226	0.162
	709	0	0	0	0			709	1.022	0.937	0.891	0.565	0.672		700	2.715	0.03		700	2.839	0.05		700	2.916	0.032		700	3.044	0.043		700	2.657	0.071		700	3.344	0.069
	710	0	0	0	0			710	0.938	0.96	0.892	0.931	0.539		701	2.969	0.128		701	3.349	0.164		701	3.89	0.172		701	4.469	0.231		701	3.698	0.141		701	5.31	0.32
	711	0	0.008	0.005	0.005			711	0.984	0.915	0.915	0.883	0.527		702	2.463	0.059		702	2.547	0.058		702	2.488	0.069		702	2.726	0.071		702	2.089	0.115		702	3.432	0.118
	712	0.022	0.02	0.039	0.058			712	0.982	0.965	0.949	0.921	0.383		703	2.214	0.022		703	2.283	0.039		703	2.242	0.025		703	2.236	0.026		703	1.823	0.051		703	2.505	0.064
	716	0	0	0	0.027			716	0.985	0.933	0.888	0.87	0.705		704	2.053	0.04		704	2.095	0.033		704	2.088	0.039		704	2.151	0.038		704	2.168	0.109		704	1.969	0.043
	717	0.007	0.003	0.003	0.015			717	0.978	0.934	0.915	1.014	0.739		708	2.776	0.058		708	2.758	0.055		708	2.739	0.108		708	2.768	0.062		708	2.086	0.118		708	2.832	0.099
	719	0	0	0	0			719	0.978	0.94	0.912	0.945	0.561		709	2.689	0.046		709	2.572	0.042		709	2.597	0.059		709	2.633	0.053		709	2.128	0.079		709	2.803	0.161
	720	0	0.01	0.01	0.019			720	0.937	0.878	0.776	0.522	0.844		710	2.478	0.031		710	2.555	0.031		710	2.521	0.045		710	2.573	0.055		710	2.259	0.052		710	2.479	0.067
	721	0	0	0	0			721	0.984	0.924	0.906	0.625	0.659		711	2.657	0.077		711	2.587	0.088		711	2.374	0.067		711	2.483	0.066		711	2.225	0.086		711	2.521	0.079
	723	0	0.01	0.01	0.017			723	1.002	0.864	0.846	0.72	0.653		712	2.673	0.024		712	2.74	0.022		712	2.66	0.021		712	2.736	0.025		712	2.104	0.027		712	2.798	0.045
	724	0	0.009	0.009	0.021			724	0.997	0.859	0.876	0.683	0.631		716	2.846	0.042		716	2.824	0.03		716	2.804	0.035		716	2.837	0.038		716	2.181	0.035		716	2.845	0.055
	725	0	0	0	0.043			725	1.004	0.918	0.928	0.763	0.514		717	2.823	0.053		717	2.742	0.05		717	2.785	0.07		717	2.752	0.056		717	2.239	0.063		717	2.767	0.064
	727	0	0.01	0.01	0.015			727	0.987	0.883	0.861	0.946	0.514		719	2.696	0.027		719	2.753	0.026		719	2.688	0.018		719	2.727	0.029		719	2.251	0.03		719	2.893	0.029
	728	0	0	0	0			728	0.985	0.861	0.843	0.723	0.239		720	2.761	0.055		720	2.763	0.05		720	2.677	0.055		720	2.918	0.058		720	2.511	0.149		720	3.169	0.074
	729	0	0	0	0.007			729	0.978	0.917	0.892	0.679	0.766		721	3.001	0.026		721	2.947	0.023		721	2.948	0.024		721	2.969	0.022		721	2.34	0.05		721	3.033	0.041
	733	0	0.013	0.013	0.037			733	0.98	0.834	0.795	0.653	0.847		723	2.994	0.064		723	2.874	0.053		723	2.737	0.061		723	2.7	0.073		723	2.154	0.063		723	2.579	0.087
	734	0	0	0	0			734	0.992	0.867	0.87	0.522	0.467		724	2.867	0.056		724	2.819	0.052		724	2.71	0.062		724	2.649	0.059		724	2.192	0.07		724	2.802	0.082
	735	0	0	0	0.029			735	1.004	0.956	0.944	0.711	0.558		725	2.834	0.036		725	2.623	0.019		725	2.645	0.023		725	2.655	0.021		725	2.276	0.029		725	2.65	0.034
	741	0	0	0	0			741	1.006	0.902	0.9	0.462	0.542		727	2.501	0.053		727	2.431	0.072		727	2.496	0.065		727	2.45	0.078		727	1.89	0.055		727	2.479	0.084
	742	0	0	0	0.026			742	0.978	0.911	0.889	0.566	0.638		728	2.771	0.034		728	2.862	0.033		728	2.839	0.039		728	2.876	0.036		728	2.325	0.043		728	3	0.056
	743	0	0	0	0.017			743	0.997	0.954	0.934	1.033	0.862		729	2.891	0.039		729	2.856	0.038		729	2.813	0.045		729	2.942	0.046		729	1.882	0.032		729	2.68	0.055
	744	0	0	0	0			744	0.983	0.881	0.885	0.821	0.114		733	2.747	0.064		733	2.732	0.065		733	2.711	0.061		733	2.653	0.059		733	1.999	0.193		733	2.499	0.086
	747	0.007	0.013	0.013	0.014			747	0.984	0.932	0.896	0.729	0.616		734	3.145	0.06		734	3.215	0.093		734	3.136	0.053		734	3.134	0.091		734	2.758	0.146		734	2.427	0.118
	748	0	0	0	0			748	0.999	0.923	0.92	0.784	0.713		735	3.017	0.076		735	3.052	0.073		735	2.877	0.082		735	2.871	0.078		735	1.678	0.121		735	2.872	0.097
	749	0.001	0.008	0.008	0.017			749	0.987	0.903	0.882	0.551	0.462		741	2.97	0.035		741	2.985	0.035		741	2.863	0.04		741	2.843	0.037		741	2.248	0.109		741	2.706	0.071
	750	0	0	0	0			750	0.983	0.933	0.913	0.845	0.539		742	3.004	0.179		742	2.826	0.109		742	2.828	0.103		742	2.862	0.147		742	3.002	0.133		742	2.716	0.09
	751	0	0.007	0.007	0.014			751	0.983	0.933	0.903	0.993	0.664		743	2.504	0.052		743	2.507	0.038		743	2.524	0.043		743	2.503	0.042		743	2.285	0.054		743	2.316	0.062
	752	0	0.013	0.008	0.016			752	0.938	0.953	0.868	0.967	0.743		744	2.692	0.317		744	3.059	0.122		744	3.31	0.153		744	3.165	0.138		744	2.63	0.072		744	3.18	0.194
	753	0	0	0.017	0.049			753	0.967	0.977	0.959	1.003	0.796		747	2.403	0.063		747	2.283	0.06		747	2.307	0.073		747	2.344	0.067		747	1.747	0.162		747	2.498	0.087
	754	0	0	0	0.075			754	0.958	0.844	0.831	0.742	0.585		748	2.354	0.02		748	2.425	0.033		748	2.419	0.021		748	2.507	0.023		748	1.952	0.032		748	2.443	0.029
	755	0	0	0	0			755	0.99	0.915	0.899	1.091	0.493		749	2.166	0.045		749	2.251	0.044		749	2.215	0.051		749	2.147	0.052		749	1.732	0.088		749	2.247	0.067
	756	0	0.013	0.013	0.013			756	0.951	0.9	0.836	0.971	0.752		750	2.599	0.024		750	2.599	0.022		750	2.589	0.026		750	2.58	0.025		750	1.959	0.045		750	2.405	0.057
	757	0	0	0	0.046			757	0.951	0.839	0.786	0.489	0.441		751	2.594	0.039		751	2.598	0.037		751	2.494	0.043		751	2.55	0.042		751	2.058	0.051		751	2.644	0.053
	758	0	0.008	0.003	0.016			758	0.973	0.836	0.811	0.455	0.512		752	2.221	0.022		752	2.276	0.023		752	2.273	0.017		752	2.306	0.03		752	1.915	0.027		752	2.187	0.034
	759	0	0	0	0.012			759	0.947	0.862	0.817	0.634	0.795		753	2.525	0.023		753	2.642	0.018		753	2.637	0.02		753	2.723	0.02		753	2.254	0.026		753	2.671	0.038
	760	0.001	0.019	0.012	0.033			760	0.963	0.786	0.765	0.509	0.456		754	3.264	0.066		754	3.261	0.05		754	3.295	0.06		754	3.262	0.063		754	2.413	0.064		754	3.142	0.065
	761	0.001	0.011	0.011	0.02			761	0.976	0.833	0.801	0.623	0.413		755	3.55	0.053		755	3.476	0.041		755	3.372	0.048		755	3.49	0.047		755	2.519	0.043		755	3.563	0.056
	762	0	0	0	0			762	0.985	0.915	0.898	0.854	0.323		756	3.219	0.051		756	3.252	0.05		756	3.134	0.054		756	3.153	0.056		756	2.245	0.056		756	3.455	0.069
	763	0	0	0	0.036			763	0.986	0.858	0.854	0.575	0.612		757	3.242	0.06		757	3.213	0.034		757	3.144	0.047		757	3.207	0.038		757	2.422	0.044		757	3.447	0.067
	764	0	0.014	0.014	0.016			764	0.98	0.849	0.827	0.653	0.44		758	3.384	0.063		758	3.379	0.077		758	3.265	0.075		758	3.379	0.11		758	2.417	0.098		758	3.199	0.084
	765	0.007	0.014	0.008	0.016			765	0.98	0.857	0.848	0.773	0.581		759	2.616	0.036		759	2.704	0.035		759	2.626	0.04		759	2.64	0.041		759	1.691	0.034		759	3.088	0.072
	766	0	0	0	0			766	0.992	0.901	0.887	0.965	0.347		760	3.289	0.057		760	3.097	0.051		760	3.128	0.086		760	3.096	0.063		760	2.429	0.231		760	3.418	0.134
	767	0	0	0	0			767	0.942	0.812	0.739	0.647	0.307		761	2.996	0.101		761	3.112	0.068		761	3.073	0.074		761	3.098	0.072		761	2.62	0.132		761	3.145	0.092
	768	0	0	0	0.013			768	0.991	0.884	0.857	0.764	0.396		762	2.574	0.05		762	2.553	0.05		762	2.542	0.037		762	2.51	0.037		762	2.09	0.037		762	2.543	0.046
	769	0	0	0	0.02			769	1.043	0.927	0.951	0.779	0.67		763	2.851	0.041		763	2.966	0.029		763	2.938	0.059		763	3.1	0.035		763	2.037	0.05		763	3.059	0.07
	770	0	0	0.02	0.009			770	0.958	0.876	0.818	0.624	0.464		764	2.781	0.058		764	2.646	0.053		764	2.481	0.065		764	2.629	0.064		764	2.127	0.101		764	2.554	0.081
	771	0	0	0	0.01			771	0.982	0.88	0.843	0.602	0.273		765	2.799	0.049		765	2.597	0.044		765	2.567	0.085		765	2.646	0.053		765	2.079	0.073		765	2.622	0.061
	772	0	0.02	0.02	0.033			772	0.955	0.871	0.82	0.894	0.613		766	2.663	0.021		766	2.673	0.022		766	2.611	0.024		766	2.621	0.023		766	2.011	0.032		766	2.576	0.102
	773	0.007	0.009	0.008	0.018			773	1.003	0.922	0.903	0.737	0.427		767	2.267	0.025		767	2.419	0.021		767	2.425	0.029		767	2.434	0.032		767	2.023	0.029		767	2.34	0.038
	774	0	0	0	0.012			774	0.966	0.95	0.904	1.095	1.158		768	2.337	0.039		768	2.306	0.042		768	2.3	0.05		768	2.296	0.042		768	1.899	0.066		768	2.598	0.093
	775	0	0	0	0			775	0.971	0.859	0.826	0.503	0.677		769	2.952	0.06		769	2.82	0.058		769	2.977	0.065		769	2.896	0.06		769	2.64	0.1		769	2.754	0.08
	776	0	0	0	0.019			776	0.847	0.731	0.624	0.618	0.52		770	2.856	0.045		770	2.818	0.033		770	2.801	0.038		770	2.884	0.038		770	2.483	0.089		770	3.01	0.075
	777	0	0	0	0.06			777	1.069	0.895	0.904	0.671	0.371		771	3.186	0.044		771	3.177	0.058		771	3.047	0.071		771	3.095	0.048		771	2.676	0.068		771	3.037	0.084
	778	0	0	0	0			778	0.929	0.687	0.642	0.156	0.208		772	3.017	0.051		772	3.038	0.046		772	2.958	0.065		772	2.974	0.061		772	1.661	0.037		772	2.889	0.087
	780	0	0.014	0.008	0.008			780	0.983	0.917	0.89	0.851	0.494		773	3.03	0.072		773	3.081	0.07		773	3.005	0.095		773	3.041	0.08		773	2.21	0.103		773	2.922	0.103
	781	0	0	0.027	0.069			781	1.006	0.922	0.899	0.807	0.923		774	2.41	0.017		774	2.537	0.016		774	2.562	0.019		774	2.592	0.018		774	2.075	0.027		774	2.472	0.032
	782	0	0	0	0.02			782	0.989	0.904	0.876	0.845	0.521		775	2.817	0.023		775	2.773	0.025		775	2.747	0.025		775	2.766	0.025		775	2.201	0.049		775	2.935	0.048
	783	0.032	0.019	0.018	0.029			783	0.917	1.002	1.044	0.77	0.619		776	2.306	0.024		776	2.708	0.028		776	2.923	0.038		776	3.186	0.052		776	2.315	0.075		776	3.129	0.077
	784	0	0	0	0.054			784	1.016	0.804	0.837	0.606	0.67		777	2.202	0.128		777	2.025	0.089		777	2.095	0.088		777	2.365	0.087		777	2.013	0.144		777	2.358	0.127
	785	0	0	0	0.023			785	0.979	0.905	0.88	0.746	0.458		778	4.098	0.062		778	4.092	0.061		778	4.183	0.083		778	4.29	0.082		778	2.398	0.092		778	4.159	0.102
	786	0.001	0.013	0.013	0.021			786	0.973	0.897	0.856	0.887	0.443		779	3.839	0.079		779	3.438	0.069		779	3.363	0.075		779	3.485	0.093		779	2.321	0.058		779	3.502	0.078
	787	0	0	0	0.015			787	0.981	0.894	0.863	1.106	0.481		780	3.006	0.07		780	2.89	0.066		780	2.903	0.075		780	2.903	0.078		780	2.49	0.1		780	2.737	0.162
	788	0	0	0	0			788	0.939	0.817	0.785	0.697	0.409		781	2.784	0.029		781	2.78	0.029		781	2.847	0.035		781	2.941	0.036		781	2.524	0.045		781	2.949	0.062
	789	0.014	0.014	0.014	0.014			789	0.967	0.928	0.902	1.016	0.572		782	2.513	0.022		782	2.542	0.024		782	2.507	0.024		782	2.52	0.036		782	2.06	0.032		782	2.499	0.043
	790	0	0.009	0.009	0.026			790	0.978	0.918	0.886	1.002	0.742		783	3.173	0.049		783	3.31	0.036		783	3.239	0.069		783	3.352	0.041		783	2.659	0.029		783	3.517	0.119
	791	0.007	0.023	0.018	0.044			791	0.971	0.91	0.878	0.922	0.586		784	2.755	0.044		784	2.748	0.04		784	2.638	0.045		784	2.718	0.056		784	2.29	0.049		784	2.903	0.094
	793	0	0	0	0			793	0.928	0.849	0.792	1.072	0.858		785	2.944	0.072		785	2.944	0.068		785	2.855	0.082		785	2.913	0.077		785	2.358	0.093		785	2.751	0.092
	794	0	0	0	0			794	0.976	0.898	0.874	0.714	0.838		786	2.839	0.076		786	2.905	0.075		786	2.67	0.137		786	2.729	0.085		786	2.503	0.158		786	2.639	0.104
	795	0	0.016	0.016	0.037			795	1.023	0.895	0.907	0.45	0.803		787	2.406	0.08		787	2.424	0.068		787	2.301	0.114		787	2.332	0.077		787	1.936	0.091		787	2.199	0.089
	797	0	0	0	0			797	0.98	0.919	0.895	0.719	0.406		788	2.232	0.012		788	2.293	0.019		788	2.345	0.017		788	2.366	0.013		788	2.013	0.024		788	2.317	0.021
	798	0.001	0.008	0.008	0.012			798	0.986	0.898	0.894	0.837	0.577		789	3.197	0.101		789	3.195	0.086		789	3.092	0.099		789	3.124	0.095		789	2.466	0.096		789	3.774	0.253
	799	0	0	0.027	0.049			799	0.947	0.885	0.684	0.908	0.524		790	3.076	0.061		790	3.169	0.059		790	3.046	0.069		790	3.254	0.091		790	2.352	0.062		790	3.22	0.078
	800	0	0.021	0.015	0.029			800	0.97	0.886	0.867	0.869	0.503		791	3.616	0.068		791	3.364	0.062		791	3.422	0.069		791	3.529	0.072		791	2.615	0.069		791	3.561	0.1
	801	0	0.007	0.007	0.01			801	0.987	0.908	0.892	0.884	0.737		793	3.737	0.066		793	3.752	0.06		793	3.75	0.066		793	3.825	0.083		793	2.663	0.048		793	3.669	0.087
	802	0	0.007	0.007	0.007			802	0.97	0.928	0.907	0.848	0.525		794	2.72	0.028		794	2.776	0.026		794	2.713	0.018		794	2.748	0.03		794	2.184	0.035		794	2.93	0.024
	803	0	0.014	0.008	0.008			803	0.968	0.895	0.859	0.891	0.749		795	3.855	0.08		795	3.845	0.074		795	3.777	0.089		795	3.664	0.083		795	2.878	0.149		795	3.765	0.114
	806	0	0	0	0			806	0.983	0.977	0.906	0.845	0.538		797	2.637	0.041		797	2.72	0.039		797	2.594	0.064		797	2.666	0.042		797	1.894	0.053		797	2.657	0.066
	807	0.012	0.017	0.017	0.02			807	1.096	1.102	1.071	1.024	0.591		798	3.515	0.1		798	3.408	0.095		798	3.372	0.102		798	3.248	0.1		798	2.519	0.145		798	3.397	0.117
	808	0	0	0	0.029			808	0.969	0.968	0.913	0.856	0.632		799	3.314	0.053		799	3.306	0.034		799	3.258	0.04		799	3.356	0.037		799	2.426	0.039		799	3.383	0.07
	809	0.008	0.013	0.013	0.018			809	1.012	1.016	1.018	0.825	1.226		800	3.334	0.098		800	3.337	0.09		800	3.284	0.101		800	3.225	0.102		800	2.364	0.133		800	3.481	0.153
	812	0	0	0.026	0.044			812	1.002	0.864	0.795	0.675	0.814		801	2.925	0.065		801	2.997	0.062		801	2.978	0.071		801	2.943	0.07		801	2.32	0.108		801	2.976	0.093
	813	0	0	0.008	0.037			813	0.894	0.875	0.79	0.777	0.934		802	2.405	0.082		802	2.389	0.068		802	2.26	0.076		802	2.517	0.077		802	1.917	0.1		802	2.251	0.091
	814	0.007	0.032	0.035	0.038			814	0.965	0.991	0.912	0.578	0.579		803	2.781	0.061		803	2.666	0.057		803	2.68	0.064		803	2.548	0.067		803	1.906	0.081		803	2.524	0.071
	815	0	0	0.057	0.083			815	0.965	0.853	0.888	0.855	0.882		806	2.237	0.04		806	2.297	0.038		806	2.143	0.041		806	2.214	0.042		806	1.85	0.049		806	2.222	0.077
	818	0	0.007	0.007	0.007			818	0.96	0.927	0.894	0.911	0.629		807	2.536	0.066		807	2.853	0.09		807	2.953	0.088		807	2.916	0.088		807	2.176	0.129		807	2.742	0.122
	819	0	0	0	0.044			819	0.984	0.957	0.93	0.852	0.801		808	2.658	0.066		808	2.816	0.065		808	2.61	0.074		808	2.574	0.084		808	2.036	0.082		808	2.595	0.09
	820	0.001	0.007	0.007	0.007			820	0.985	0.898	0.882	0.805	0.604		809	3.13	0.126		809	2.843	0.082		809	2.676	0.119		809	2.803	0.086		809	2.017	0.179		809	2.563	0.1
	821	0	0.007	0.002	0.008			821	0.984	0.931	0.909	0.632	0.908		812	2.507	0.045		812	2.505	0.043		812	2.462	0.05		812	2.503	0.049		812	1.8	0.072		812	2.717	0.115
	823	0	0	0	0.044			823	0.988	0.903	0.872	0.447	0.672		813	2.716	0.086		813	2.774	0.096		813	2.585	0.087		813	2.755	0.091		813	1.906	0.085		813	2.929	0.12
	824	0	0	0	0			824	0.952	0.986	0.91	0.699	0.854		814	2.516	0.039		814	2.752	0.037		814	2.787	0.041		814	2.867	0.053		814	2.172	0.062		814	2.553	0.113
	825	0	0.008	0.005	0.014			825	0.983	0.906	0.869	0.692	0.584		815	2.101	0.029		815	2.31	0.017		815	2.406	0.021		815	2.457	0.036		815	2.106	0.043		815	2.228	0.042
	826	0	0	0	0			826	0.973	0.955	0.892	0.728	0.869		818	2.374	0.064		818	2.266	0.061		818	2.281	0.069		818	2.298	0.068		818	1.588	0.073		818	2.236	0.085
	830	0	0.008	0.008	0.016			830	0.983	0.908	0.865	0.883	0.59		819	2.297	0.048		819	2.279	0.03		819	2.263	0.028		819	2.335	0.03		819	1.837	0.039		819	2.162	0.053
	831	0	0	0	0			831	0.973	0.956	0.917	1.187	0.771		820	1.928	0.057		820	1.955	0.061		820	1.966	0.063		820	1.947	0.062		820	1.586	0.104		820	1.763	0.078
	832	0.003	0.014	0.014	0.016			832	0.929	0.876	0.824	0.608	0.537		821	1.975	0.041		821	1.866	0.039		821	1.874	0.044		821	1.962	0.044		821	1.386	0.086		821	1.874	0.06
	836	0	0	0	0			836	0.991	0.918	0.885	0.627	0.671		823	2.305	0.046		823	2.387	0.076		823	2.321	0.05		823	2.322	0.049		823	1.825	0.123		823	2.261	0.077
	837	0	0.014	0.014	0.008			837	0.98	0.933	0.904	0.661	0.531		824	2.267	0.058		824	2.434	0.05		824	2.414	0.048		824	2.452	0.049		824	1.613	0.067		824	2.124	0.057
	838	0	0	0	0.024			838	0.994	0.899	0.871	0.555	0.482		825	2.39	0.056		825	2.389	0.054		825	2.248	0.087		825	2.41	0.06		825	1.77	0.106		825	2.312	0.067
	839	0	0.008	0.008	0.021			839	0.96	0.916	0.88	0.616	0.498		826	2.227	0.036		826	2.2	0.034		826	2.152	0.039		826	2.186	0.038		826	1.645	0.083		826	2.078	0.038
	840	0	0.014	0.014	0.034			840	1.002	0.916	0.881	0.413	1.001		830	2.329	0.064		830	2.154	0.059		830	2.156	0.087		830	2.155	0.067		830	1.413	0.079		830	2.232	0.09
	841	0	0	0	0			841	1.033	0.943	0.925	0.769	0.412		831	2.257	0.023		831	2.244	0.022		831	2.258	0.024		831	2.336	0.024		831	1.633	0.022		831	2.208	0.03
	845	0	0.01	0.01	0.025			845	0.982	0.856	0.854	0.218	0.901		832	2.489	0.095		832	2.509	0.068		832	2.339	0.076		832	2.53	0.077		832	1.737	0.193		832	2.528	0.139
	846	0	0	0	0.061			846	0.954	0.857	0.825	0.597	0.594		836	2.493	0.033		836	2.525	0.047		836	2.455	0.049		836	2.494	0.043		836	1.932	0.067		836	2.495	0.057
	850	0	0	0	0			850	0.968	0.896	0.864	0.7	0.321		837	2.538	0.07		837	2.323	0.064		837	2.224	0.072		837	2.395	0.072		837	1.363	0.152		837	2.096	0.088
	851	0	0	0	0.023			851	1.024	0.828	0.786	0.056	0.612		838	2.441	0.026		838	2.416	0.025		838	2.372	0.029		838	2.401	0.029		838	2.143	0.06		838	2.396	0.068
	852	0	0	0	0			852	0.863	0.736	0.651	0.704	0.543		839	2.642	0.075		839	2.462	0.065		839	2.576	0.076		839	2.575	0.074		839	2.048	0.179		839	2.546	0.085
	854	0	0.014	0.007	0.022			854	0.968	0.762	0.732	0.202	0.727		840	2.923	0.081		840	2.659	0.056		840	2.73	0.062		840	2.711	0.062		840	2.244	0.068		840	2.56	0.081
	855	0.01	0.014	0.014	0.03			855	0.997	0.753	0.747	0.69	0.698		841	2.481	0.016		841	2.566	0.017		841	2.535	0.019		841	2.507	0.019		841	1.933	0.025		841	2.745	0.052
	859	0	0	0	0.035			859	0.973	0.901	0.868	0.802	0.515		845	3.138	0.086		845	3.187	0.075		845	3.062	0.094		845	3.043	0.105		845	1.824	0.127		845	2.894	0.104
	860	0	0.01	0.01	0.01			860	0.97	0.863	0.823	0.4	0.481		846	2.588	0.016		846	2.357	0.011		846	2.412	0.019		846	2.439	0.013		846	2.016	0.02		846	2.612	0.045
	861	0	0	0.007	0.029			861	0.979	0.912	0.876	0.751	0.458		850	2.596	0.034		850	2.649	0.03		850	2.685	0.033		850	2.708	0.043		850	2.087	0.038		850	3.235	0.105
	862	0	0	0	0			862	1.001	0.845	0.86	0.31	0.625		851	3.34	0.11		851	3.406	0.093		851	3.3	0.12		851	3.342	0.12		852	2.252	0.018		851	3.217	0.165
	863	0.006	0.004	0.014	0.008			863	0.905	0.886	0.912	0.691	0.825		852	2.203	0.021		852	2.653	0.021		852	2.83	0.027		852	2.893	0.018		854	1.458	0.15		852	2.742	0.037
	864	0	0	0.007	0.007			864	0.994	0.854	0.829	0.45	0.733		854	3.35	0.138		854	3.356	0.081		854	3.068	0.101		854	3.41	0.107		855	2.365	0.118		854	3.461	0.148
	866	0	0	0	0.023			866	0.982	0.919	0.892	0.594	0.316		855	2.648	0.09		855	2.771	0.071		855	2.679	0.087		855	2.856	0.083		859	1.814	0.077		855	2.58	0.094
	867	0.007	0.009	0.009	0.02			867	0.977	0.915	0.886	0.979	0.654		859	2.484	0.033		859	2.474	0.038		859	2.44	0.037		859	2.471	0.037		861	1.712	0.042		859	2.41	0.07
	868	0	0	0	0			868	1.014	0.895	0.888	0.665	0.349		860	2.653	0.097		860	2.657	0.095		860	2.671	0.112		860	2.765	0.113		862	1.902	0.263		860	2.886	0.158
	869	0	0	0	0			869	0.971	0.883	0.836	0.758	0.488		861	2.098	0.027		861	2.087	0.026		861	2.061	0.03		861	2.101	0.03		863	2.066	0.039		861	2.175	0.051
	870	0	0	0	0.031			870	0.976	0.911	0.898	0.71	0.682		862	2.328	0.059		862	2.299	0.043		862	2.22	0.051		862	2.324	0.058		864	1.993	0.128		862	2.441	0.077
	886	0.02	0.026	0.039	0.047			886	0.983	0.954	0.954	0.826	0.824		863	2.149	0.032		863	2.327	0.028		863	2.397	0.029		863	2.445	0.034		866	1.857	0.07		863	2.466	0.043
	887	0	0	0	0.026			887	0.979	0.883	0.843	0.773	0.614		864	2.872	0.05		864	3.119	0.045		864	2.954	0.056		864	3.111	0.057		867	1.764	0.066		864	2.958	0.06
	889	0	0.017	0.027	0.036			889	0.991	0.899	0.864	0.181	0.844		866	2.427	0.044		866	2.475	0.038		866	2.491	0.041		866	2.44	0.04		868	1.976	0.079		866	2.341	0.114
	890	0	0.01	0.01	0.018			890	0.967	0.841	0.79	0.143	0.504		867	2.69	0.062		867	2.519	0.057		867	2.534	0.065		867	2.538	0.065		869	1.856	0.024		867	2.291	0.077
	891	0.002	0.007	0	0.015			891	0.977	0.904	0.908	0.96	0.902		868	2.853	0.076		868	2.803	0.071		868	2.845	0.093		868	2.697	0.081		870	2.125	0.039		868	2.696	0.096
	892	0	0.01	0.01	0.015			892	0.975	0.825	0.774	0.269	0.395		869	2.128	0.017		869	2.185	0.016		869	2.225	0.019		869	2.267	0.019		885	2.185	0.059		869	2.467	0.033
	893	0	0.02	0.013	0.026			893	0.988	0.824	0.798	0.136	0.343		870	2.401	0.028		870	2.486	0.027		870	2.457	0.035		870	2.529	0.045		886	2.508	0.041		870	2.691	0.064
	894	0	0.02	0.014	0.014			894	0.952	0.873	0.766	0.254	0.511		885	2.873	0.069		885	2.955	0.093		885	2.965	0.09		885	2.948	0.076		887	2.236	0.052		885	2.709	0.068
															886	2.86	0.019		886	3.022	0.024		886	2.963	0.021		886	3.051	0.021		889	2.372	0.101		886	2.973	0.037
															887	3.225	0.04		887	3.197	0.051		887	3.083	0.066		887	3.146	0.044		890	2.653	0.057		887	3.208	0.095
															889	3.629	0.073		889	3.541	0.139		889	3.571	0.081		889	3.585	0.083		891	2.293	0.051		889	3.912	0.114
															890	3.804	0.063		890	3.852	0.062		890	3.75	0.08		890	3.865	0.076						890	4.105	0.102
															891	2.232	0.046		891	2.311	0.042		891	2.357	0.042		891	2.425	0.045						891	2.674	0.051
															892	3.64	0.06		892	3.646	0.065		892	3.586	0.103		892	3.89	0.11						892	3.711	0.102
															893	3.753	0.242		893	3.75	0.19		893	3.82	0.267		893	4.055	0.223						893	4.433	0.333
															894	3.82	0.08		894	3.815	0.078		894	3.986	0.105		894	4.154	0.11						894	1.889	0.806

## Sheet: Figure 6
	Fig. 6A
	AP180 399-598 alone, 600 MHz, 25°C				AP180 399-598 50% AP2β2 wt, 600 MHz, 25°C				AP180 399-598 50% AP2β2 K842E, 600 MHz, 25°C				AP180 399-598 100% AP2β2 K842E, 600 MHz, 25°C				AP180 399-598 50% AP2β2 Y888A, 600 MHz, 25°C				AP180 399-598 100% AP2β2 Y888A, 600 MHz, 25°C				AP180 399-598 50% AP2β2 Y815A, 600 MHz, 25°C				AP180 399-598 100% AP2β2 Y815A, 600 MHz, 25°C
	AA number	R1ρ	R1ρ error		AA number	R1ρ	R1ρ error		AA number	R1ρ	R1ρ error		AA number	R1ρ	R1ρ error		AA number	R1ρ	R1ρ error		AA number	R1ρ	R1ρ error		AA number	R1ρ	R1ρ error		AA number	R1ρ	R1ρ error
	399	1.949	0.102		399	1.732	0.322		399	1.906	0.14		399	2.048	0.131		399	2.189	0.144		399	2.085	0.201		399	1.872	0.136		399	2.193	0.188
	400	2.251	0.079		400	2.465	0.218		400	2	0.073		400	2.751	0.116		400	2.265	0.078		400	2.474	0.216		400	2.357	0.093		400	3.146	0.123
	402	2.261	0.063		402	2.806	0.266		402	2.211	0.083		402	3.074	0.27		402	2.428	0.111		402	2.846	0.207		402	2.899	0.096		402	4.136	0.18
	403	2.189	0.06		403	2.958	0.272		403	2.369	0.087		403	4.294	0.181		403	2.509	0.087		403	2.897	0.172		403	2.868	0.11		403	5.595	0.279
	405	2.132	0.056		405	2.137	0.178		405	1.932	0.067		405	2.731	0.09		405	2.264	0.058		405	2.253	0.106		405	2.489	0.113		405	2.887	0.143
	410	2.291	0.089		410	2.424	0.21		410	1.951	0.079		410	2.367	0.094		410	2.334	0.067		410	2.37	0.08		410	2.027	0.069		410	2.332	0.08
	411	2.4	0.097		411	2.844	0.473		411	2.673	0.128		411	3.346	0.109		411	2.73	0.083		411	3.112	0.127		411	2.424	0.085		411	2.642	0.127
	412	2.404	0.072		412	2.444	0.182		412	2.195	0.057		412	2.43	0.091		412	2.364	0.069		412	2.428	0.111		412	2.196	0.064		412	2.541	0.163
	413	2.216	0.062		413	2.207	0.175		413	2.218	0.058		413	2.282	0.079		413	2.334	0.063		413	2.177	0.125		413	2.042	0.066		413	2.192	0.089
	414	2.03	0.051		414	2.181	0.145		414	1.897	0.068		414	2.273	0.078		414	2.11	0.064		414	2.057	0.057		414	1.94	0.058		414	2.14	0.058
	416	2.112	0.056		416	2.127	0.152		416	1.888	0.065		416	2.06	0.081		416	2.154	0.052		416	2.111	0.06		416	1.909	0.052		416	2.093	0.059
	417	2.099	0.062		417	1.873	0.191		417	1.764	0.094		417	2.246	0.09		417	2.214	0.065		417	1.95	0.094		417	1.898	0.064		417	2.014	0.071
	418	2.027	0.058		418	2.1	0.159		418	2.004	0.047		418	2.116	0.07		418	2.31	0.05		418	2.179	0.095		418	2.005	0.048		418	2.149	0.06
	419	1.914	0.036		419	2.009	0.114		419	1.714	0.037		419	1.97	0.045		419	2.037	0.051		419	1.983	0.046		419	1.774	0.036		419	1.859	0.045
	420	1.993	0.069		420	1.991	0.179		420	1.795	0.074		420	2.252	0.075		420	2.073	0.077		420	1.928	0.075		420	1.863	0.06		420	1.97	0.071
	421	1.755	0.057		421	2.362	0.251		421	1.869	0.06		421	2.225	0.087		421	2.122	0.063		421	2.186	0.084		421	1.868	0.065		421	2.088	0.082
	422	1.994	0.061		422	1.881	0.193		422	1.72	0.085		422	2.094	0.081		422	2.132	0.096		422	2.027	0.079		422	1.75	0.092		422	1.72	0.079
	423	1.99	0.064		423	2.405	0.265		423	1.809	0.057		423	2.241	0.107		423	2.171	0.054		423	2.015	0.07		423	1.956	0.052		423	2.142	0.067
	424	2.016	0.058		424	2.374	0.198		424	1.95	0.064		424	2.387	0.083		424	2.368	0.079		424	2.202	0.096		424	2.113	0.099		424	2.239	0.108
	425	2.062	0.051		425	2.445	0.174		425	2.01	0.049		425	2.396	0.088		425	2.383	0.065		425	2.28	0.108		425	2.2	0.056		425	2.416	0.107
	426	1.804	0.052		426	2.505	0.188		426	1.7	0.059		426	2.427	0.098		426	2.231	0.07		426	2.326	0.087		426	2.207	0.111		426	2.395	0.101
	427	2.301	0.051		427	2.931	0.299		427	2.398	0.072		427	2.963	0.087		427	2.609	0.131		427	2.697	0.104		427	2.644	0.091		427	3.302	0.113
	428	2.148	0.049		428	2.749	0.148		428	2.034	0.056		428	2.48	0.06		428	2.449	0.051		428	2.495	0.097		428	2.236	0.048		428	2.647	0.059
	429	1.812	0.056		429	3.115	0.207		429	1.979	0.057		429	2.502	0.064		429	2.568	0.046		429	2.658	0.121		429	2.341	0.055		429	2.968	0.095
	430	1.997	0.059		430	3.332	0.303		430	2.204	0.066		430	3.063	0.103		430	2.815	0.145		430	2.908	0.144		430	2.545	0.08		430	3.343	0.117
	432	2.263	0.06		432	5.186	0.458		432	2.925	0.083		432	4.442	0.179		432	3.585	0.155		432	4.24	0.348		432	3.517	0.107		432	4.266	0.188
	433	2.299	0.054		433	3.497	0.262		433	2.762	0.134		433	9.488	0.772		433	3.544	0.144		433	3.665	0.125		433	3.793	0.132		433	4.425	0.265
	434	2.334	0.055		434	5.609	0.886		434	3.666	0.179		434	9.58	1.239		434	2.877	0.29		434	3.271	0.482		434	4.839	0.185		434	6.86	0.436
	436	2.313	0.072		437	3.236	0.293		436	2.081	0.535		437	4.904	0.238		436	2.725	0.474		436	3.832	0.935		436	3.424	0.544		436	12.771	3.716
	437	2.328	0.079		438	4.181	1.389		437	2.497	0.067		438	12.673	1.99		437	2.873	0.076		437	3.65	0.159		437	4.845	0.159		437	9.126	1.024
	438	1.881	0.042		440	2.672	1.348		438	3.263	0.125		439	10.424	0.95		438	3.777	0.131		438	3.562	0.229		438	4.483	0.287		438	6.242	0.661
	439	2.359	0.052		441	2.752	1.758		439	4.434	0.191		440	7.956	0.696		439	3.735	0.268		439	2.666	0.525		439	4.657	0.354		439	6.565	1.152
	440	2.11	0.055		442	5.01	0.702		440	3.496	0.216		441	7.491	0.474		440	2.814	0.461		440	2.591	0.531		440	2.737	0.52		440	5.049	1.557
	441	1.885	0.093		443	4.342	0.446		441	3.369	0.136		442	4.649	0.181		441	3.077	0.41		441	1.803	0.484		441	2.998	0.37		441	4.762	0.972
	442	1.827	0.058		445	2.679	0.343		442	2.814	0.088		443	3.666	0.136		442	3.252	0.098		442	4.089	0.27		442	3.581	0.134		442	5.251	0.369
	443	1.839	0.052		446	2.922	1.227		443	2.424	0.073		445	2.72	0.119		443	3.013	0.141		443	3.616	0.135		443	3.112	0.101		443	3.656	0.133
	445	1.901	0.064		447	2.191	0.114		445	1.995	0.094		446	2.888	0.108		445	2.576	0.104		445	2.773	0.155		445	2.429	0.103		445	2.736	0.136
	446	1.923	0.06		453	2.035	0.203		446	2.122	0.088		447	2.405	0.068		446	2.652	0.098		446	3.144	0.174		446	2.553	0.118		446	3.398	0.121
	447	2.189	0.039		454	2.291	0.217		447	2.09	0.037		453	1.915	0.08		447	2.392	0.033		447	2.096	0.071		447	2.082	0.036		447	2.272	0.056
	453	1.619	0.053		455	2.679	0.858		453	1.755	0.1		454	2.257	0.079		453	1.926	0.058		453	1.878	0.071		453	1.75	0.06		453	1.843	0.083
	454	1.895	0.045		456	2.584	0.215		454	1.689	0.072		455	2.248	0.109		454	2.026	0.049		454	2.153	0.078		454	1.86	0.057		454	2.073	0.071
	455	1.868	0.064		460	2.687	0.14		455	1.883	0.08		456	2.767	0.103		455	2.192	0.106		455	1.951	0.168		455	2.043	0.105		455	2.179	0.175
	456	2.194	0.042		461	2.69	0.29		456	2.273	0.1		460	2.359	0.06		456	2.598	0.08		456	2.405	0.078		456	2.12	0.05		456	2.302	0.063
	460	1.816	0.038		498	6.259	0.742		460	1.827	0.039		461	2.821	0.215		460	2.211	0.043		460	2.563	0.067		460	2.034	0.042		460	2.454	0.067
	461	2.169	0.1		499	3.838	0.353		461	2.622	0.106		486	11.132	1.672		461	2.433	0.116		461	2.442	0.131		461	2.342	0.101		461	2.325	0.117
	467	2.023	0.096		500	4.061	0.406		467	3.398	1.085		488	2.989	0.752		468	4.376	0.166		468	4.736	0.304		467	6.688	1.477		467	4.499	0.552
	468	2.549	0.081		501	3.251	0.255		468	2.899	0.158		489	2.847	0.328		470	5.714	2.604		485	5.051	1.491		468	4.587	0.352		468	5.015	0.867
	469	1.856	0.102		503	2.964	0.232		476	4.385	0.932		491	2.515	0.111		471	2.301	1.09		486	6.046	0.723		470	6.272	2.279		472	2.824	0.984
	470	2.028	0.116		504	2.708	0.272		477	5.947	1.766		498	8.525	0.538		473	6.311	2.031		488	2.207	0.394		471	3.703	0.896		473	6.369	1.119
	471	1.872	0.139		505	3.135	0.242		480	2.143	1.333		499	4.293	0.209		476	2.509	1.147		489	3.137	0.311		472	2.297	0.581		476	2.656	0.973
	472	1.912	0.119		507	3.25	0.254		481	2.918	1.414		500	4.217	0.2		483	3.351	0.567		498	5.578	0.29		473	3.412	0.708		483	3.533	0.386
	473	2.545	0.074		508	2.298	0.141		483	4.725	0.732		501	3.49	0.147		484	2.616	0.825		499	3.305	0.165		481	3.059	1.308		484	4.208	0.618
	474	2.097	0.145		516	2.376	0.189		484	3.895	1.102		503	3.276	0.119		485	3.046	1.113		500	4.054	0.257		482	2.645	2.141		485	3.74	0.903
	476	2.269	0.105		517	2.529	0.274		485	1.845	0.8		504	3.261	0.147		486	6.655	0.589		501	3.173	0.122		483	3.89	0.264		486	7.409	1.05
	477	2.332	0.077		518	2.433	0.2		486	7.161	0.598		505	3.568	0.312		488	3.504	0.288		503	2.576	0.088		484	4.17	0.352		488	5.498	0.398
	479	2.246	0.06		524	2.223	0.254		488	2.449	0.257		507	3.082	0.117		489	2.484	0.264		504	2.424	0.101		485	2.945	0.361		489	3.441	0.365
	480	2.07	0.062		525	2.217	0.199		489	2.103	0.232		508	2.373	0.062		491	2.501	0.053		505	2.807	0.093		486	5.861	0.344		490	5.712	1.4
	481	1.995	0.057		526	2.002	0.194		491	2.208	0.074		516	2.474	0.122		498	4.28	0.161		507	2.77	0.11		488	4.479	0.263		491	3.146	0.124
	482	1.836	0.055		527	2.315	0.202		498	4.078	0.15		517	2.477	0.123		499	3.258	0.128		508	2.027	0.093		489	2.544	0.237		498	3.746	0.127
	483	2.025	0.051		528	1.738	0.086		499	3.011	0.133		518	2.699	0.099		500	3.33	0.125		516	2.105	0.073		490	4.77	0.717		499	2.78	0.121
	484	1.903	0.053		529	1.788	0.209		500	2.84	0.117		524	2.539	0.111		501	2.717	0.128		517	2.032	0.107		491	2.35	0.089		500	3.422	0.211
	485	1.848	0.085		530	2.055	0.205		501	2.628	0.088		525	2.468	0.115		503	2.817	0.121		518	2.431	0.11		493	4.976	1.362		501	2.724	0.116
	486	2.068	0.045		532	1.982	0.169		503	2.396	0.071		526	1.996	0.084		504	2.612	0.082		524	2.382	0.119		494	2.694	0.859		503	2.697	0.086
	488	2.495	0.059		533	2.13	0.149		504	2.365	0.08		527	2.161	0.085		505	2.928	0.079		525	1.961	0.113		495	3.608	0.774		504	2.815	0.118
	489	2.536	0.07		534	2.038	0.242		505	2.68	0.114		528	1.968	0.04		507	2.919	0.081		526	1.897	0.087		498	3.45	0.173		505	3.037	0.092
	490	2.755	0.075		535	1.913	0.225		507	2.609	0.11		529	2.021	0.087		508	2.285	0.05		527	1.916	0.097		499	2.707	0.088		507	2.844	0.108
	491	2.33	0.032		536	2.279	0.22		508	1.973	0.044		530	2.082	0.086		516	2.336	0.067		528	1.872	0.049		500	2.793	0.123		508	2.482	0.078
	492	3.022	0.083		537	2.15	0.171		516	2.206	0.085		532	2.217	0.098		517	2.275	0.085		529	1.976	0.115		501	2.451	0.085		516	2.383	0.063
	493	2.888	0.083		540	1.891	0.154		517	2.047	0.114		533	2.064	0.061		518	2.437	0.066		530	2.028	0.106		503	2.398	0.1		517	2.174	0.105
	494	2.52	0.098		541	1.833	0.163		518	2.324	0.08		534	2.376	0.156		524	2.309	0.085		532	2.233	0.106		504	2.276	0.076		518	2.297	0.083
	495	2.532	0.075		542	1.948	0.15		524	2.282	0.084		535	2.314	0.098		525	2.214	0.068		533	1.99	0.079		505	2.634	0.084		524	2.446	0.111
	498	2.505	0.067		543	2.401	0.091		525	2.088	0.067		536	2.216	0.084		526	2.124	0.071		534	2.243	0.132		507	2.47	0.1		525	2.261	0.096
	499	2.401	0.08		545	2.359	0.111		526	1.819	0.079		537	2.253	0.066		527	2.134	0.071		535	1.912	0.13		508	2.199	0.059		526	1.976	0.111
	500	2.617	0.146		546	1.937	0.234		527	1.827	0.073		540	1.738	0.068		528	1.852	0.038		536	1.984	0.098		516	2.161	0.058		527	1.992	0.09
	501	2.462	0.073		547	2.86	0.196		528	1.791	0.035		541	1.973	0.07		529	2.102	0.084		537	2.002	0.095		517	2.088	0.083		528	1.869	0.043
	503	2.313	0.098		548	2.526	0.29		529	1.975	0.081		542	1.685	0.063		530	2.191	0.074		540	1.885	0.167		518	2.215	0.066		529	2.081	0.103
	504	2.498	0.062		554	1.928	0.225		530	1.79	0.072		543	2.459	0.049		532	2.51	0.05		541	1.877	0.092		524	2.138	0.084		530	1.969	0.095
	505	2.555	0.077		555	2.136	0.232		532	1.933	0.06		545	2.67	0.069		533	2.112	0.06		542	1.52	0.081		525	1.967	0.093		532	2.137	0.084
	507	2.526	0.088		556	1.978	0.198		533	1.864	0.045		546	2.015	0.103		534	2.218	0.104		543	2.713	0.041		526	1.805	0.069		533	1.936	0.067
	508	2.201	0.051		557	2.326	0.234		534	1.954	0.101		547	3.094	0.067		535	2.22	0.08		545	2.615	0.074		527	1.842	0.128		534	2.277	0.127
	516	2.124	0.042		560	2.656	0.258		535	1.993	0.084		548	2.252	0.115		536	2.354	0.069		546	1.83	0.181		528	1.705	0.034		535	1.892	0.106
	517	2.18	0.096		561	2.873	0.315		536	1.976	0.072		554	1.978	0.094		537	2.319	0.058		547	2.186	0.116		529	1.854	0.08		536	2.09	0.096
	518	2.296	0.082		562	3.189	0.282		537	2.15	0.074		555	2.365	0.106		540	1.909	0.063		548	2.401	0.186		530	1.915	0.073		537	2.024	0.093
	524	2.276	0.09		563	3.274	0.314		540	1.719	0.063		556	2.277	0.09		541	2.06	0.062		554	1.981	0.154		532	1.982	0.055		540	1.797	0.093
	525	2.072	0.069		564	4.443	0.492		541	1.997	0.062		557	2.797	0.112		542	1.886	0.055		555	2.137	0.155		533	1.907	0.054		541	2.207	0.086
	526	1.999	0.066		566	3.576	0.299		542	1.812	0.049		560	3.346	0.14		543	2.641	0.03		556	2.008	0.161		534	2.01	0.106		542	1.8	0.068
	527	2.025	0.068		567	3.246	0.345		543	2.371	0.035		561	3.652	0.167		545	2.552	0.057		557	2.621	0.153		535	1.972	0.073		543	2.45	0.041
	528	1.795	0.032		568	4.247	0.657		545	2.17	0.047		562	4.496	0.293		546	2.127	0.111		560	3.018	0.169		536	2.075	0.081		545	2.527	0.051
	529	1.87	0.072		569	3.796	0.442		546	1.885	0.101		563	5.295	0.344		547	2.36	0.145		561	3.738	0.218		537	1.991	0.064		546	2.141	0.128
	530	2.13	0.073		570	2.53	0.226		547	2.396	0.054		564	5.678	0.385		548	2.411	0.166		562	3.673	0.172		540	1.846	0.065		547	3.035	0.096
	532	1.81	0.051		571	2.5	0.178		548	1.952	0.138		566	6.186	0.458		554	2.107	0.13		563	4.128	0.292		541	2.248	0.083		548	2.371	0.155
	533	1.913	0.09		573	2.793	0.207		554	1.834	0.097		567	6.026	0.433		555	2.198	0.097		564	4.642	0.377		542	1.781	0.076		554	2.498	0.151
	534	2.013	0.094		574	2.45	0.21		555	1.833	0.092		568	4.303	0.328		556	2.003	0.094		566	4.201	0.223		543	2.231	0.046		555	3.044	0.183
	535	2.03	0.072		575	2.464	0.216		556	1.978	0.121		569	5.526	0.793		557	2.238	0.092		567	4.646	0.23		545	2.212	0.039		556	3.815	0.224
	536	2.139	0.093		576	2.04	0.096		557	1.793	0.13		570	3.304	0.13		560	2.482	0.091		568	3.879	0.485		546	1.749	0.105		557	4.334	0.278
	537	2.001	0.059		577	2.028	0.078		560	2.058	0.082		571	3.024	0.088		561	2.698	0.145		569	4.794	0.685		547	2.543	0.092		560	6.614	0.479
	540	1.964	0.058		578	2.188	0.242		561	2.266	0.123		573	2.946	0.118		562	3.096	0.122		570	2.727	0.131		548	2.313	0.139		561	8.438	0.926
	541	1.951	0.07		579	2.395	0.226		562	2.603	0.089		574	3.163	0.11		563	3.232	0.126		571	2.582	0.099		554	2.012	0.103		562	7.29	0.697
	542	1.655	0.056		581	2.269	0.185		563	2.592	0.1		575	2.655	0.108		564	3.683	0.145		573	2.962	0.115		555	2.16	0.105		563	9.979	2.46
	543	2.289	0.047		582	2.124	0.226		564	3.049	0.152		576	2.17	0.042		566	3.274	0.099		574	2.987	0.108		556	2.554	0.113		564	16.807	4.56
	545	2.054	0.038		583	2.212	0.198		566	2.834	0.105		577	2.252	0.034		567	3.083	0.094		575	2.517	0.119		557	2.732	0.112		566	9.532	1.287
	546	2.109	0.086		585	2.445	0.222		567	2.442	0.056		578	2.442	0.115		568	3.611	0.201		576	2.187	0.078		560	3.485	0.135		569	7.93	1.719
	547	2.202	0.052		586	2.608	0.245		568	2.917	0.158		579	2.479	0.112		569	3.369	0.164		577	2.221	0.049		561	3.898	0.279		570	5.578	0.357
	548	2.109	0.103		587	2.787	0.225		569	3.01	0.127		581	2.335	0.103		570	2.321	0.08		578	2.223	0.132		562	4.507	0.195		571	3.866	0.135
	554	1.895	0.077		588	2.197	0.125		570	1.972	0.075		582	2.656	0.181		571	2.34	0.057		579	2.193	0.122		563	6.613	0.472		573	4.978	0.173
	555	2.096	0.111		589	3.413	0.311		571	2.016	0.052		583	2.624	0.107		573	2.475	0.085		581	2.066	0.085		564	7.833	0.527		574	4.153	0.202
	556	1.787	0.067		590	2.439	0.284		573	2.257	0.079		585	3.078	0.121		574	2.57	0.079		582	2.226	0.118		566	5.888	0.243		575	3.615	0.176
	557	2.026	0.073		591	2.363	0.222		574	2.371	0.066		586	3.618	0.155		575	2.443	0.086		583	2.235	0.109		567	4.002	0.154		576	2.528	0.063
	560	2.14	0.069		592	2.422	0.183		575	2.189	0.099		587	4.014	0.16		576	2.132	0.038		585	2.792	0.132		568	5.382	0.284		577	2.607	0.056
	561	2.139	0.087		593	2.07	0.198		576	1.96	0.034		588	1.931	0.067		577	2.084	0.041		586	3.296	0.152		569	5.761	0.289		578	3.333	0.263
	562	2.251	0.074		594	2.332	0.239		577	1.956	0.036		589	5.989	0.313		578	2.332	0.107		587	3.025	0.124		570	3.607	0.125		579	3.482	0.172
	563	2.394	0.073		595	2.201	0.264		578	2.114	0.138		590	3.984	0.317		579	2.305	0.093		588	2.176	0.343		571	2.763	0.07		581	3.392	0.133
	564	2.457	0.082		596	1.503	0.201		579	2.182	0.093		591	3.212	0.143		581	2.284	0.076		589	4.713	0.29		573	3.138	0.09		582	3.754	0.194
	566	2.301	0.066						581	1.93	0.098		592	3.19	0.106		582	2.396	0.1		590	3.918	0.283		574	2.723	0.108		583	4.398	0.282
	567	2.126	0.053						582	1.919	0.102		593	3.091	0.123		583	2.355	0.079		591	2.834	0.152		575	2.463	0.097		585	4.654	0.227
	568	2.204	0.074						583	2.121	0.078		594	3.564	0.179		585	2.562	0.095		592	3.169	0.12		576	2.197	0.036		586	5.203	0.352
	569	2.36	0.075						585	2.141	0.088		595	2.526	0.142		586	2.73	0.101		593	2.727	0.133		577	2.026	0.034		587	4.236	0.296
	570	2.135	0.071						586	2.129	0.09		596	1.87	0.102		587	2.85	0.128		594	3.166	0.171		578	2.402	0.134		588	3.593	0.125
	571	2.242	0.063						587	2.19	0.073						588	2.624	0.044		595	2.718	0.177		579	2.339	0.106		589	16.188	2.808
	573	2.377	0.046						588	2.189	0.041						589	3.467	0.124		596	1.783	0.113		581	2.47	0.088		591	10.859	1.461
	574	2.273	0.067						589	2.779	0.102						590	2.603	0.122						582	2.848	0.12		592	5.123	0.988
	575	2.323	0.076						590	2.246	0.105						591	2.508	0.102						583	2.5	0.11		593	10.079	1.008
	576	1.879	0.036						591	2.089	0.11						592	2.417	0.084						585	2.923	0.171		594	8.705	0.863
	577	1.978	0.039						592	2.106	0.093						593	2.383	0.135						586	3.538	0.137		595	7.149	0.715
	578	2.257	0.084						593	1.964	0.082						594	2.804	0.11						587	3.366	0.104		596	2.788	0.158
	579	2.176	0.081						594	2.587	0.08						595	2.245	0.119						588	2.742	0.073
	581	2.062	0.065						595	1.603	0.119						596	1.723	0.103						589	5.921	0.259
	582	1.955	0.078						596	1.511	0.107														590	6.224	0.301
	583	2.099	0.089																						591	4.212	0.275
	585	2.042	0.075																						592	3.018	0.093
	586	2.073	0.09																						593	3.654	0.146
	587	2.182	0.069																						594	4.688	0.168
	588	2.089	0.04																						595	3.417	0.176
	589	2.112	0.071																						596	1.768	0.1
	590	1.854	0.078
	591	1.9	0.072
	592	1.899	0.068
	593	1.771	0.064
	594	1.635	0.073
	595	1.629	0.083
	596	1.865	0.062

## Sheet: Figure 7
	Fig. 7B
		+ AP180 430-500					+ AP180 430-500					+ 20% AP180 430-500
	AA number	CSP 5%	CSP 10%	CSP 20%		AA number	I/I0 5%	I/I0 10%	I/I0 20%		AA number	ΔR2	ΔR2 error
	699	0.03	0.08	0.1		699	0.73	0.9	0.87		699	2.302	3.349
	700	0.13	0.08	0.21		700	0.98	0.77	0.67		701	5.537	6.822
	701	0.01	0.01	0.01		701	0.94	1.08	1.12		702	3.296	4.972
	702	0.01	0.01	0.01		702	1	1.03	1		703	0.273	1.567
	703	0.01	0.01	0.01		703	0.89	1	0.98		705	0.344	1
	705	0	0	0.01		705	0.94	0.99	0.99		706	0.728	1
	706	0	0.02	0.01		706	0.91	0.89	0.98		707	0.13	1.325
	707	0.02	0.03	0.04		707	0.78	0.83	0.92		708	2.266	1.025
	708	0.01	0.05	0.06		708	0.81	0.85	0.89		709	0.852	1.036
	709	0	0.02	0.02		709	0.88	0.95	0.97		711	-0.147	1
	711	0	0.02	0.03		711	0.89	0.97	0.95		712	0.396	1.306
	712	0	0.01	0.02		712	0.9	0.96	0.96		713	-0.367	1
	713	0	0	0		713	0.87	0.94	0.97		714	-0.095	2.17
	714	0	0.01	0.01		714	0.88	0.89	0.95		717	1.798	1.103
	717	0	0.02	0.02		717	0.91	0.98	0.97		718	0.948	1.58
	718	0.01	0.01	0.01		718	0.89	0.92	0.96		719	0.262	1.888
	719	0.01	0.02	0.03		719	0.82	0.9	0.9		720	-0.108	1.719
	720	0.01	0.01	0.01		720	0.87	0.93	1.02		721	0.065	1.765
	721	0.01	0.03	0.04		721	0.82	0.92	0.94		722	1.318	1.877
	722	0.01	0.01	0.01		722	0.86	0.95	0.94		723	0.31	1.547
	723	0	0.02	0.02		723	0.87	0.94	0.95		732	0.984	1.173
	731	0.02	0.03	0.03		731	1.08	1.15	0.99		733	-2.131	3.493
	732	0.01	0.02	0.04		732	0.83	0.92	0.96		734	1.29	1.463
	733	0.01	0.01	0.01		733	0.89	0.99	1		735	0.255	1
	734	0	0.02	0.01		734	0.88	0.99	0.98		736	-0.84	1.062
	735	0.01	0.03	0.05		735	1.29	1.21	1.04		744	0.208	1
	736	0.02	0.06	0.1		736	0.71	0.8	0.9		745	0.057	1.001
	744	0	0.01	0.01		744	0.84	0.92	0.98		746	-0.196	2.192
	745	0	0.01	0.01		745	0.83	0.91	0.95		747	0.402	1.147
	746	0	0.01	0.01		746	0.87	1	0.99		748	0.018	1
	747	0	0.01	0.01		747	0.88	0.91	0.97		750	0.785	2.125
	748	0	0.01	0.01		748	0.78	0.9	0.98		751	-0.302	2.071
	750	0.01	0.03	0.03		750	0.85	0.93	0.95		752	-0.157	1.437
	751	0.01	0.02	0.04		751	0.83	0.9	0.97		753	-0.237	1.64
	752	0.01	0.03	0.05		752	0.93	0.98	0.98		755	3.074	1.391
	753	0.01	0.01	0.03		753	0.85	0.98	1.03		756	6.15	3.398
	755	0.05	0.15	0.29		755	0.34	0.44	0.74		757	2.895	1.559
	756	0.06	0.2	0.09		756	-0.02	0.2	0.53		758	3.833	1.5
	757	0.01	0.04	0.07		757	0.63	0.79	0.9		760	-1.84	2.412
	758	0.03	0.1	0.19		758	0.31	0.46	0.75		761	0.781	1.124
	760	0.08	0.25	0.29		760	0.41	0.5	0.46		762	17.293	7.41
	761	0.02	0.24	0.25		761	0.45	0.51	0.88		763	1.805	1.797
	762	0.05	0.18	0.4		762	0.2	0.3	0.57		764	-0.672	1.894
	763	0.02	0.07	0.11		763	0.66	0.78	0.87		765	4.154	1.601
	764	0.01	0.04	0.07		764	0.72	0.87	0.92		767	1.529	1.974
	765	0.04	0.12	0.21		765	0.62	0.7	0.84		768	-0.643	1.503
	767	0.02	0.07	0.11		767	0.77	0.84	0.93		770	-0.034	1
	768	0.02	0.04	0.05		768	0.86	0.9	0.96		771	0.726	1.073
	770	0.02	0.08	0.12		770	0.72	0.79	0.86		772	1.999	2.539
	771	0.01	0.03	0.06		771	0.84	0.92	0.94		773	7.853	4.575
	772	0.02	0.05	0.09		772	0.7	0.77	0.88		774	1.742	2.662
	773	0.01	0.01	0.01		773	0.87	0.98	1		779	0.527	1.947
	774	0.02	0.02	0.02		774	0.92	1.04	0.9		780	-0.242	1.706
	779	0.01	0.02	0.02		779	0.96	1.05	1.08		781	0.231	1
	780	0.01	0.01	0.02		780	0.89	0.88	0.97		785	-0.794	1.246
	781	0	0.01	0.01		781	0.92	0.99	0.98		786	3.568	2.613
	785	0.01	0.03	0.04		785	0.89	0.94	0.97		789	0.481	1.525
	786	0.02	0.08	0.1		786	0.8	0.77	0.83		790	4.076	1.258
	789	0.03	0.09	0.15		789	0.58	0.68	0.82		791	0.23	1.777
	790	0.01	0.04	0.07		790	0.8	0.86	0.91		792	10.559	1.831
	791	0.01	0.02	0.05		791	0.87	0.96	0.98		794	6.883	1.357
	792	0.04	0.13	0.27		792	0.4	0.5	0.77		795	4.965	2.599
	794	0.04	0.14	0.26		794	0.4	0.49	0.77		800	-0.322	1
	795	0.04	0.15	0.32		795	0.12	0.2	0.56		801	0.458	1.702
	800	0.04	0.07	0.12		800	0.59	0.7	0.87		802	-0.035	1.597
	801	0.02	0.07	0.12		801	0.61	0.7	0.86		803	0.32	2.304
	802	0.01	0.03	0.06		802	0.79	0.91	0.94		804	1.647	1.539
	803	0.01	0.04	0.07		803	0.83	0.85	0.83		810	0.982	2.511
	804	0.01	0.04	0.08		804	0.93	0.97	0.98		811	1.064	2.616
	810	0.01	0.02	0.02		810	0.89	1.06	1.01		812	0.17	1
	811	0.01	0.02	0.04		811	0.88	0.85	0.8		813	0.781	1.124
	812	0	0.05	0.01		812	0.97	1	0.98		817	-0.411	1.272
	813	0.02	0.06	0.1		813	0.67	0.75	0.88		818	-2.164	2.187
	817	0.02	0.06	0.1		817	0.7	0.75	0.91		819	-0.282	1.129
	818	0.01	0.03	0.03		818	0.9	0.93	1.01		827	-3.453	4.066
	819	0.01	0.01	0.02		819	0.86	0.95	1		828	-0.122	1.409
	827	0.01	0.03	0.04		827	0.89	0.92	1.03		829	-0.018	1.675
	828	0	0.01	0.01		828	0.89	0.96	0.96		830	-0.001	1
	829	0.01	0.03	0.04		829	0.84	0.94	0.93		831	-0.407	1.222
	830	0.01	0.04	0.05		830	0.78	0.9	0.91		832	3.224	1.819
	831	0	0.01	0.01		831	0.88	0.98	0.99		833	0.878	1
	832	0.02	0.04	0.06		832	0.43	0.56	0.77		834	0.616	1.224
	833	0.02	0.06	0.07		833	0.66	0.75	0.91		835	0.609	1.114
	834	0.01	0.04	0.05		834	0.79	0.88	0.94		836	1.317	1.502
	835	0.01	0.05	0.06		835	0.51	0.6	0.8		837	1.242	1.049
	836	0.03	0.06	0.07		836	0.39	0.49	0.81		838	0.59	1.538
	837	0.02	0.08	0.08		837	0.34	0.47	0.78		839	0.099	1.274
	838	0.02	0.06	0.08		838	0.33	0.5	0.81		840	0.583	2.392
	839	0.03	0.07	0.11		839	0.61	0.71	0.85		841	0.74	1.206
	840	0.02	0.04	0.04		840	0.48	0.64	0.8		842	2.395	1.436
	841	0.04	0.1	0.13		841	0.36	0.47	0.77		843	-0.377	1.239
	842	0.02	0.08	0.1		842	0.61	0.73	0.84		844	0.186	1.088
	843	0.02	0.04	0.05		843	0.38	0.48	0.77		846	1.437	1.527
	844	0.02	0.05	0.06		844	0.49	0.58	0.81		847	0.003	1.333
	846	0.01	0.03	0.03		846	0.81	0.89	0.93		848	-0.322	1
	847	0.01	0.02	0.02		847	0.8	0.9	0.95		849	0.219	1.177
	848	0.01	0.02	0.02		848	0.94	0.99	1.03		850	1.717	1.262
	849	0	0.01	0.01		849	0.87	0.93	0.95		851	0.255	1
	850	0.01	0.04	0.06		850	0.82	0.87	0.94		852	-0.497	1.574
	851	0.01	0.02	0.02		851	0.9	0.97	0.98		854	0.872	1
	852	0.01	0.02	0		852	0.81	0.94	0.94		855	0.872	1
	854	0.01	0.02	0.02		854	0.8	0.95	0.94		856	0.564	1.018
	855	0	0.02	0.02		855	0.85	0.91	0.95		857	1.024	1.202
	856	0	0.01	0.01		856	0.91	0.98	0.97		858	0.523	1.049
	857	0	0	0		857	0.89	0.94	0.97		859	0.594	1
	858	0.02	0.02	0.03		858	1.09	1.05	1.02		860	3.402	1
	859	0	0.01	0.01		859	0.88	0.95	0.97		861	-0.379	1
	860	0.01	0.01	0.01		860	0.92	0.98	1		862	-0.658	1.299
	861	0	0.01	0.01		861	0.86	0.98	0.96		864	0.377	1.888
	862	0	0.01	0.01		862	0.9	0.99	0.95		865	0.551	2.022
	864	0.01	0.01	0.02		864	0.89	0.92	0.98		866	-0.503	1.049
	865	0	0.01	0.01		865	0.9	0.93	1		867	0.474	1
	866	0	0.01	0		866	0.89	0.94	0.95		868	-0.503	1.049
	867	0	0.01	0		867	0.91	0.98	1.02		869	1.975	2.323
	868	0	0.01	0		868	0.89	0.94	0.95		870	-0.125	1.269
	869	0.01	0.02	0.02		869	0.78	0.9	0.9		875	-0.689	1
	870	0.01	0.01	0.01		870	0.93	0.98	0.98		876	-0.733	1.909
	875	0	0.02	0.02		875	0.86	0.95	0.96		877	-0.272	1.187
	876	0.01	0.02	0.03		876	0.75	0.89	0.99		878	0.474	1
	877	0.01	0.01	0.01		877	0.77	0.91	0.92		879	0.567	1.222
	878	0.01	0.03	0.05		878	0.9	0.96	0.97		880	0.523	1.049
	879	0.01	0.04	0.06		879	0.72	0.84	0.92		881	1.242	1.049
	880	0	0.02	0.03		880	0.87	0.96	0.97		882	0.732	1.43
	881	0	0.01	0.02		881	0.85	0.96	0.98		883	0.464	1
	882	0.01	0.02	0.03		882	0.85	0.94	0.97		884	0.525	1
	883	0	0.01	0.01		883	0.89	0.98	0.98		885	-0.005	1.173
	884	0.01	0.02	0.02		884	0.83	0.89	0.94		886	-0.385	1
	885	0.01	0.02	0.01		885	0.83	0.87	0.94		887	0.663	1.457
	886	0	0.02	0.03		886	0.75	0.89	0.93		889	0.528	1.98
	887	0.01	0.03	0.06		887	0.73	0.8	0.91		890	-0.601	1.798
	889	0	0	0.02		889	0.6	0.87	0.94		891	2.586	2.989
	890	0.02	0.05	0.05		890	0.69	0.94	0.95		892	1.375	1.882
	891	0.01	0.06	0.05		891	0.4	0.69	0.81		893	2.235	2.781
	892	0.02	0.04	0.05		892	0.75	0.86	0.93		894	0.103	1.217
	893	0.01	0.04	0.06		893	0.72	0.82	0.87		895	0.42	2.05
	894	0.02	0.05	0.06		894	0.35	0.46	0.71		896	4.076	1.258
	895	0.03	0.09	0.15		895	0.57	0.66	0.84		897	-2.631	9.646
	896	0.05	0.13	0.17		896	0.18	0.31	0.59		898	7.853	4.575
	897	0.04	0.21	0.36		897	0.07	0.11	0.44		902	-2.619	3.096
	898	0.04	0.14	0.1		898	0	0.08	0.42		903	2.172	1.366
	902	0	0.01	0.02		902	0.79	0.91	0.92		904	1.798	1.103
	903	0.01	0.05	0.08		903	0.57	0.88	0.85		905	0.872	1
	904	0.01	0.02	0.02		904	0.85	0.96	0.96		906	1.662	1.372
	905	0.01	0.02	0.02		905	0.8	0.95	0.94		908	0.681	1.407
	906	0.01	0.02	0.03		906	0.78	0.92	0.96		909	0.479	1
	908	0	0.01	0.01		908	0.86	0.96	0.96		911	-1.177	1.333
	909	0	0	0		909	0.88	0.97	0.96		912	1.798	1.103
	911	0	0.01	0.01		911	0.91	0.97	0.97		913	-0.541	1.141
	912	0.01	0.02	0.02		912	0.85	0.96	0.96		914	2.172	1.366
	913	0	0.01	0.02		913	0.83	0.9	0.94		915	0.571	1.415
	914	0	0.03	0.03		914	0.83	0.94	0.99		916	-1.728	1.211
	915	0.01	0.03	0.03		915	0.78	0.89	0.96		917	-0.857	1.374
	916	0	0.01	0.02		916	0.84	0.93	0.96		918	0.171	1.197
	917	0.03	0.09	0.14		917	0.57	0.66	0.85		919	-1.152	2.705
	918	0.01	0.01	0.02		918	0.81	0.91	0.92		920	2.239	1.185
	919	0.01	0.09	0.03		919	0.09	0.14	0.5		922	-0.027	3.968
	920	0.03	0.08	0.14		920	0.68	0.76	0.93		923	0.231	1
	922	0.05	0.17	0.23		922	0.17	0.34	0.7		924	-0.503	1.049
	923	0.05	0.14	0.18		923	0.12	0.31	0.6		925	0.094	2.188
	924	0.02	0.04	0.09		924	0.82	0.92	0.93		926	0.77	2.535
	925	0.02	0.1	0.17		925	0.55	0.66	0.84		935	-0.503	1.049
	926	0.02	0.05	0.08		926	0.67	0.82	0.89		936	0.668	1
	935	0.01	0.01	0.01		935	0.85	0.91	0.94		937	-0.265	1.272
	936	0	0.01	0.01		936	0.95	1.02	1.01		938	1.064	2.616
	937	0.02	0.03	0.04		937	0.88	0.96	1		939	0.267	1
	938	0.01	0.02	0.04		938	0.88	0.85	0.8		940	0.028	1
	939	0	0	0		939	0.92	0.96	0.98		941	0.059	1
	940	0	0.01	0.01		940	0.9	0.97	0.99		942	-0.15	1
	941	0	0.01	0.01		941	0.97	1.01	1		943	-0.143	1.459
	942	0.01	0.01	0.02		942	0.89	1.08	1.1
						943	0.88	0.98	0.98

## Sheet: Figure S8
	Fig. S8A
	AP180 281-500, 600 MHz, 25°C					AP180 399-398, 600 MHz, 25°C					AP180 540-740 alone, 600 MHz, 25°C					AP180 720-898, 600 MHz, 25°C					AP180 IDR, 600 MHz, 25°C
	AA number	AA type	R1ρ	R1ρ error		AA number	AA type	R1ρ	R1ρ error		AA number	AA type	R1ρ	R1ρ error		AA number	AA type	R1ρ	R1ρ error		AA number	R1ρ	R1ρ error
	282	Leu	2.108	0.158		399	Ser	1.949	0.102		540	Ala	2.327	0.093		720	Leu	1.569	0.179		282	2.227	0.027
	283	Asn	2.061	0.149		400	Asp	2.251	0.079		541	Ala	2.388	0.092		721	Met	2.178	0.094		283	2.249	0.082
	284	Thr	2.142	0.109		402	Phe	2.261	0.063		542	Thr	1.542	0.211		727	Ser	1.892	0.194		284	2.253	0.051
	285	Leu	2.08	0.072		403	Ala	2.189	0.06		543	Thr	1.302	0.152		728	Gly	2.289	0.194		285	2.159	0.036
	286	Glu	2.12	0.068		405	Glu	2.132	0.056		545	Ala	1.694	0.168		733	Val	1.992	0.147		286	2.265	0.024
	287	Gly	1.96	0.083		410	Thr	2.291	0.089		546	Thr	1.68	0.128		734	Ser	2.471	0.19		287	2.135	0.041
	288	Lys	2.006	0.075		411	Thr	2.4	0.097		547	Thr	1.965	0.186		735	Met	2.361	0.22		288	2.503	0.041
	289	Lys	2.059	0.071		412	Thr	2.404	0.072		548	Ser	1.767	0.171		741	Ala	2.553	0.124		289	2.258	0.022
	291	Gly	1.993	0.101		413	Thr	2.216	0.062		554	Thr	1.79	0.096		742	Met	2.387	0.202		291	2.135	0.029
	292	Asn	1.993	0.135		414	Glu	2.03	0.051		555	Ala	1.906	0.192		743	Ser	2.662	0.368		292	2.366	0.057
	293	Asn	1.953	0.198		416	Ala	2.112	0.056		556	Ala	1.71	0.098		744	Ala	2.461	0.226		293	2.272	0.062
	294	Glu	1.887	0.075		417	Ser	2.099	0.062		557	Ala	1.94	0.096		747	Gly	2.141	0.172		294	2.148	0.036
	295	Gly	1.769	0.088		418	Ala	2.027	0.058		560	Ala	2.187	0.07		748	Leu	2.09	0.134		295	1.913	0.042
	296	Ser	1.926	0.12		419	Ser	1.914	0.036		561	Leu	2.504	0.126		749	Gly	2.143	0.165		296	2.045	0.048
	297	Gly	1.779	0.103		420	Ala	1.993	0.069		562	Asp	2.741	0.127		750	Ser	2.224	0.145		297	1.987	0.042
	298	Ala	1.683	0.097		421	Ser	1.755	0.057		563	Ile	3.119	0.228		751	Asp	2.442	0.147		298	1.912	0.033
	300	Ser	2.325	0.075		422	Ala	1.994	0.061		564	Phe	3.569	0.221		752	Leu	2.444	0.129		300	2.411	0.033
	302	Leu	1.984	0.16		423	Thr	1.99	0.064		566	Asp	2.729	0.105		753	Asp	2.451	0.111		302	2.911	0.031
	303	Ser	2.186	0.142		424	Thr	2.016	0.058		567	Leu	2.676	0.051		754	Ser	2.906	0.156		303	2.515	0.064
	304	Lys	2.588	0.168		425	Ala	2.062	0.051		568	Phe	3.235	0.168		755	Ser	2.834	0.239		304	2.782	0.063
	305	Ser	2.193	0.094		426	Val	1.804	0.052		569	Asp	2.755	0.202		756	Leu	2.956	0.17		305	2.398	0.031
	306	Ser	2.185	0.164		427	Thr	2.301	0.051		570	Ser	2.302	0.129		757	Ala	2.816	0.122		306	2.676	0.066
	308	Ala	2.087	0.086		428	Ala	2.148	0.049		571	Ala	2.193	0.103		758	Ser	2.633	0.166		308	2.223	0.038
	309	Thr	2.251	0.072		429	Ala	1.812	0.056		573	Glu	2.593	0.115		759	Leu	2.575	0.159		309	2.05	0.021
	310	Thr	2.197	0.143		430	Thr	1.997	0.059		574	Val	2.762	0.052		760	Val	2.836	0.158		310	2.348	0.049
	311	Val	1.762	0.042		432	Glu	2.263	0.06		575	Ala	2.293	0.135		761	Gly	2.595	0.175		311	1.702	0.016
	312	Thr	2.172	0.118		433	Val	2.299	0.054		576	Ala	2.467	0.164		762	Asn	2.641	0.211		312	2.556	0.047
	315	Asn	2.366	0.136		434	Asp	2.334	0.055		577	Ala	1.843	0.036		763	Leu	2.216	0.151		315	2.491	0.036
	316	Ser	2.38	0.118		436	Phe	2.313	0.072		578	Ser	2.271	0.124		764	Gly	2.535	0.151		316	2.429	0.045
	317	Thr	2.481	0.08		437	Gly	2.328	0.079		579	Lys	2.402	0.105		765	Ile	2.444	0.151		317	2.915	0.043
	319	Ala	1.678	0.057		438	Asp	1.881	0.042		581	Asp	2.396	0.113		766	Ser	2.677	0.229		319	1.969	0.026
	320	Lys	2.242	0.076		439	Ala	2.359	0.052		582	Val	2.106	0.102		767	Gly	2.271	0.164		320	2.22	0.042
	321	Thr	2.504	0.129		440	Phe	2.11	0.055		583	Ala	2.25	0.129		768	Thr	2.443	0.21		321	2.464	0.03
	322	Ile	2.188	0.087		441	Ala	1.885	0.093		585	Ser	2.065	0.19		769	Thr	2.444	0.274		322	2.534	0.046
	323	Glu	1.948	0.072		442	Ala	1.827	0.058		586	Ile	2.637	0.098		770	Ser	2.701	0.282		323	2.083	0.019
	324	Thr	2.228	0.05		443	Ser	1.839	0.052		587	Asp	2.579	0.06		771	Lys	2.501	0.141		324	2.239	0.014
	328	Val	2.122	0.064		445	Gly	1.901	0.064		588	Leu	1.966	0.055		772	Lys	2.832	0.137		328	2.385	0.035
	329	Asp	2.67	0.113		446	Glu	1.923	0.06		589	Phe	2.841	0.119		773	Gly	2.612	0.232		329	2.831	0.018
	330	Ile	2.548	0.073		447	Ala	2.189	0.039		590	Gly	2.43	0.13		774	Asp	2.168	0.087		330	2.592	0.038
	331	Phe	2.87	0.088		453	Gly	1.619	0.053		591	Thr	2.269	0.146		775	Leu	2.722	0.155		331	3.018	0.031
	332	Ala	2.526	0.085		454	Ala	1.895	0.045		592	Asp	2.684	0.146		776	Gln	2.839	0.168		332	2.699	0.042
	333	Thr	2.147	0.069		455	Thr	1.868	0.064		594	Phe	2.306	0.142		777	Trp	2.663	0.267		333	2.04	0.022
	334	Ala	2.298	0.07		456	Ala	2.194	0.042		595	Ser	2.48	0.187		778	Asn	3.559	0.211		334	2.184	0.034
	335	Ser	1.952	0.075		460	Ala	1.816	0.038		596	Ser	2.229	0.089		779	Ala	3.143	0.18		335	2.339	0.019
	336	Ala	2.037	0.081		461	Thr	2.169	0.1		599	Arg	2.387	0.146		780	Gly	2.441	0.269		336	2.161	0.026
	337	Ala	1.67	0.072		467	Leu	2.023	0.096		600	Gly	1.936	0.245		781	Glu	2.563	0.122		337	2.117	0.025
	338	Ala	1.888	0.054		468	Asp	2.549	0.081		601	Ala	2.161	0.102		782	Lys	3.223	0.18		338	2.032	0.023
	340	Val	1.896	0.058		469	Ala	1.856	0.102		606	Glu	2.516	0.124		783	Lys	2.907	0.189		340	1.99	0.042
	341	Ser	2.325	0.121		470	Cys	2.028	0.116		607	Ser	2.61	0.108		784	Leu	2.945	0.158		341	2.378	0.02
	342	Ser	2.292	0.166		471	Ser	1.872	0.139		608	Ser	2.121	0.157		785	Thr	2.574	0.163		342	2.481	0.05
	343	Ala	2.119	0.081		472	Gly	1.912	0.119		609	Leu	2.407	0.136		786	Gly	2.683	0.237		343	2.267	0.042
	344	Lys	1.974	0.064		473	Asn	2.545	0.074		610	Thr	2.315	0.132		787	Gly	2.095	0.237		344	2.659	0.033
	346	Ser	2.252	0.069		474	Asp	2.097	0.145		611	Ala	2.148	0.082		788	Ala	3.408	0.211		346	2.175	0.019
	347	Ser	2.63	0.178		476	Phe	2.269	0.105		612	Asp	1.669	0.924		789	Asn	2.981	0.245		347	2.634	0.039
	348	Asp	2.245	0.111		477	Ala	2.332	0.077		613	Leu	2.755	1.047		790	Trp	2.822	0.194		348	2.542	0.039
	349	Leu	2.249	0.061		479	Ser	2.246	0.06		614	Leu	3.702	1.239		791	Gln	3.04	0.197		349	2.543	0.038
	350	Leu	2.374	0.062		480	Glu	2.07	0.062		615	Ser	2.565	0.119		793	Lys	3.034	0.2		350	2.553	0.057
	351	Asp	2.309	0.067		481	Gly	1.995	0.057		616	Val	2.385	0.106		794	Val	2.948	0.187		351	2.449	0.021
	352	Leu	2.117	0.062		482	Ser	1.836	0.055		617	Asp	2.472	0.1		795	Thr	3.504	0.269		352	2.096	0.047
	353	Gln	2.226	0.061		483	Ala	2.025	0.051		618	Ala	2.578	0.1		797	Ala	2.462	0.143		353	2.223	0.023
	355	Asp	2.36	0.076		484	Glu	1.903	0.053		619	Phe	2.639	0.14		798	Thr	2.907	0.267		355	2.56	0.034
	356	Phe	2.34	0.073		485	Ala	1.848	0.085		620	Ala	2.002	0.106		799	Trp	2.8	0.116		356	2.395	0.041
	357	Ser	2.598	0.082		486	Ala	2.068	0.045		621	Ala	2.018	0.092		800	Ser	3.31	0.29		357	2.166	0.021
	358	Gly	2.365	0.095		488	Glu	2.495	0.059		626	Ser	2.115	0.26		801	Ala	2.68	0.209		358	2.281	0.042
	359	Ala	2.032	0.078		489	Leu	2.536	0.07		627	Thr	2.273	0.239		802	Gly	2.208	0.205		359	2.282	0.028
	360	Ala	1.842	0.06		490	Asp	2.755	0.075		628	Ala	2.057	0.253		803	Val	2.487	0.166		360	2.001	0.019
	361	Ala	1.52	0.075		491	Leu	2.33	0.032		629	Ser	1.55	0.133		806	Gln	2.915	0.243		361	1.834	0.019
	362	Gly	1.552	0.067		492	Phe	3.022	0.083		633	Ala	1.967	0.094		807	Gly	2.622	0.267		362	1.684	0.035
	363	Ala	1.874	0.059		493	Ala	2.888	0.083		634	Glu	2.148	0.116		808	Thr	2.428	0.17		363	1.953	0.015
	364	Ala	1.65	0.073		494	Met	2.52	0.098		635	Ser	2.579	0.168		809	Val	2.229	0.19		364	1.841	0.018
	365	Ala	1.84	0.057		495	Lys	2.532	0.075		636	Ser	1.96	0.085		812	Val	2.843	0.246		365	1.869	0.03
	367	Val	2.275	0.075		498	Glu	2.505	0.067		637	Gly	2.263	0.108		813	Ser	2.732	0.299		367	2.363	0.034
	371	Thr	2.313	0.083		499	Thr	2.401	0.08		638	Val	2.188	0.157		814	Ser	2.796	0.329		371	2.445	0.032
	372	Gly	2.142	0.099		500	Ser	2.617	0.146		639	Ile	2.327	0.144		815	Val	2.261	0.138		372	2.311	0.061
	373	Gly	1.849	0.101		501	Ala	2.462	0.073		640	Asp	2.8	0.13		818	Gly	2.176	0.192		373	1.952	0.044
	374	Ala	1.996	0.053		503	Val	2.313	0.098		641	Leu	2.699	0.078		819	Ala	2.362	0.127		374	2.213	0.018
	375	Thr	1.894	0.062		504	Val	2.498	0.062		642	Phe	3.207	0.136		820	Gly	1.675	0.155		375	2.007	0.026
	376	Ala	2.189	0.065		505	Thr	2.555	0.077		643	Gly	2.527	0.074		821	Ala	1.917	0.146		376	2.357	0.032
	377	Trp	2.401	0.064		507	Thr	2.526	0.088		644	Asp	2.575	0.119		823	Ser	1.979	0.176		377	2.72	0.031
	378	Gly	2.483	0.101		508	Ala	2.201	0.051		645	Ala	2.575	0.158		824	Val	2.047	0.124		378	2.212	0.03
	379	Asp	2.329	0.052		516	Ala	2.124	0.042		647	Gly	2.181	0.112		825	Gly	2.103	0.164		379	2.434	0.019
	380	Leu	2.433	0.08		517	Thr	2.18	0.096		648	Ser	2.285	0.2		826	Gln	2.258	0.167		380	2.646	0.024
	381	Leu	2.455	0.066		518	Ala	2.296	0.082		649	Ser	2.112	0.111		830	Gly	1.907	0.179		381	2.484	0.02
	382	Gly	2.17	0.062		524	Thr	2.276	0.09		650	Ala	2.032	0.128		831	Tyr	2.306	0.173		382	2.273	0.052
	383	Glu	2.485	0.103		525	Ala	2.072	0.069		651	Ser	2.231	0.118		832	Gly	2.607	0.218		383	2.675	0.034
	384	Asp	2.477	0.065		526	Val	1.999	0.066		652	Glu	2.113	0.121		836	Ala	2.346	0.14		384	2.623	0.03
	385	Ser	2.387	0.109		527	Ala	2.025	0.068		653	Thr	2.234	0.135		837	Gly	2.173	0.205		385	2.366	0.036
	386	Leu	2.493	0.062		528	Ala	1.795	0.032		654	Gln	2.451	0.085		838	Thr	2.376	0.129		386	2.418	0.028
	387	Ala	2.21	0.036		529	Thr	1.87	0.072		658	Gln	2.699	0.245		839	Gly	2.159	0.22		387	2.565	0.021
	388	Ala	2.455	0.062		530	Ala	2.13	0.073		659	Ala	2.05	0.125		840	Met	2.387	0.201		388	2.466	0.047
	389	Leu	2.311	0.058		532	Ala	1.81	0.051		660	Val	2.024	0.114		841	Thr	2.157	0.157		389	2.56	0.032
	390	Ser	2.259	0.099		533	Thr	1.913	0.09		661	Ser	2.322	0.157		845	Gln	2.378	0.172		390	2.411	0.036
	391	Ser	2.314	0.256		534	Thr	2.013	0.094		662	Ser	2.7	0.171		846	Gln	2.524	0.154		391	2.505	0.038
	392	Val	2.144	0.057		535	Thr	2.03	0.072		663	Ser	2.211	0.116		850	Phe	2.326	0.14		392	2.11	0.024
	394	Ser	2.195	0.069		536	Thr	2.139	0.093		664	Ser	2.458	0.156		851	Ala	2.997	0.28		395	2.505	0.025
	395	Glu	2.43	0.092		537	Thr	2.001	0.059		665	Ala	1.961	0.183		852	Gln	2.674	0.193		396	2.695	0.025
	396	Ala	2.199	0.081		540	Ala	1.964	0.058		667	Ala	2.148	0.088		854	Met	2.928	0.312		398	2.082	0.03
	398	Ile	2.275	0.132		541	Ala	1.951	0.07		668	Asp	2.191	0.114		855	Met	2.84	0.204		399	2.844	0.14
	399	Ser	2.899	0.091		542	Thr	1.655	0.056		669	Leu	2.485	0.13		859	Phe	2.398	0.238		400	2.824	0.049
	402	Phe	2.886	0.055		543	Thr	2.289	0.047		670	Leu	2.777	0.124		860	Gly	3.115	0.331		403	2.178	0.03
	403	Ala	2.245	0.07		545	Ala	2.054	0.038		671	Ala	2.649	0.108		861	Ala	2.422	0.227		405	3.076	0.062
	405	Glu	2.708	0.105		546	Thr	2.109	0.086		672	Gly	2.07	0.129		862	Ala	1.941	0.166		410	2.576	0.053
	407	Ser	1.942	0.092		547	Thr	2.202	0.052		673	Phe	2.428	0.198		863	Ala	2.24	0.143		411	2.53	0.017
	410	Thr	2.503	0.121		548	Ser	2.109	0.103		674	Gly	2.164	0.07		864	Val	2.637	0.093		412	2.545	0.027
	411	Thr	2.285	0.07		554	Thr	1.895	0.077		675	Gly	2.184	0.154		866	Gly	2.63	0.205		413	2.42	0.038
	412	Thr	2.3	0.124		555	Ala	2.096	0.111		676	Ser	2.135	0.161		867	Thr	2.365	0.179		414	2.406	0.045
	413	Thr	2.256	0.115		556	Ala	1.787	0.067		677	Phe	2.412	0.157		868	Gln	2.551	0.208		416	2.29	0.032
	416	Ala	2.016	0.066		557	Ala	2.026	0.073		679	Ala	2.287	0.13		869	Leu	2.675	0.142		417	2.243	0.04
	417	Ser	1.959	0.089		560	Ala	2.14	0.069		688	Ala	2.167	0.13		870	Ser	2.044	0.213		418	2.465	0.033
	418	Ala	1.98	0.168		561	Leu	2.139	0.087		689	Gln	2.32	0.184		885	Ala	2.696	0.176		419	2.114	0.015
	419	Ser	1.855	0.072		562	Asp	2.251	0.074		690	Asn	2.42	0.193		886	Lys	2.544	0.122		420	2.478	0.021
	420	Ala	1.742	0.11		563	Ile	2.394	0.073		691	Asn	2.839	0.186		887	Asp	2.714	0.139		421	1.829	0.026
	421	Ser	1.838	0.124		564	Phe	2.457	0.082		699	Ala	2.695	0.136		889	Leu	3.536	0.244		422	2.164	0.026
	422	Ala	1.599	0.098		566	Asp	2.301	0.066		700	Ala	2.496	0.061		890	Ala	3.593	0.188		423	2.254	0.029
	423	Thr	1.983	0.086		567	Leu	2.126	0.053		701	Phe	2.542	0.183		891	Asp	2.936	0.184		424	2.17	0.038
	424	Thr	2.076	0.08		568	Phe	2.204	0.074		702	Gly	2.162	0.225		892	Leu	3.228	0.183		425	2.301	0.019
	425	Ala	2.058	0.06		569	Asp	2.36	0.075		703	Thr	2.226	0.146		893	Asn	3.083	0.201		426	1.834	0.024
	426	Val	1.906	0.037		570	Ser	2.135	0.071		704	Thr	1.763	0.112		894	Ile	3.248	0.21		427	2.251	0.043
	427	Thr	2.233	0.06		571	Ala	2.242	0.063		708	Ser	2.527	0.197							428	2.384	0.014
	428	Ala	2.161	0.064		573	Glu	2.377	0.046		709	Ser	2.816	0.216							429	2.404	0.016
	429	Ala	1.932	0.073		574	Val	2.273	0.067		710	Ser	2.154	0.121							430	2.243	0.036
	430	Thr	2.079	0.071		575	Ala	2.323	0.076		711	Ser	2.05	0.182							432	2.482	0.044
	431	Thr	2.245	0.095		576	Ala	1.879	0.036		712	Ser	2.238	0.108							433	2.088	0.023
	432	Glu	2.323	0.093		577	Ala	1.978	0.039		716	Ser	2.437	0.123							434	2.409	0.012
	433	Val	2.431	0.065		578	Ser	2.257	0.084		717	Gly	2.391	0.127							436	2.584	0.188
	434	Asp	2.73	0.066		579	Lys	2.176	0.081		719	Leu	2.528	0.077							437	2.745	0.056
	436	Phe	2.73	0.086		581	Asp	2.062	0.065		720	Leu	2.854	0.149							438	2.504	0.015
	437	Gly	2.372	0.064		582	Val	1.955	0.078		721	Met	2.825	0.129							439	2.185	0.024
	438	Asp	2.164	0.055		583	Ala	2.099	0.089		723	Thr	2.665	0.215							440	2.064	0.031
	439	Ala	2.232	0.06		585	Ser	2.042	0.075		724	Met	2.426	0.254							441	2.142	0.056
	440	Phe	2.155	0.082		586	Ile	2.073	0.09		725	Ala	2.078	0.182							442	2.407	0.014
	441	Ala	2.098	0.077		587	Asp	2.182	0.069		727	Ser	2.013	0.264							443	1.967	0.032
	442	Ala	1.739	0.078		588	Leu	2.089	0.04		728	Gly	2.244	0.104							445	1.953	0.038
	443	Ser	1.876	0.064		589	Phe	2.112	0.071		729	Gln	2.356	0.139							446	2.651	0.028
	445	Gly	1.702	0.081		590	Gly	1.854	0.078		733	Val	2.578	0.152							447	2.114	0.02
	446	Glu	1.864	0.056		591	Thr	1.9	0.072		734	Ser	2.449	0.155							453	1.704	0.052
	447	Ala	1.643	0.05		592	Asp	1.899	0.068		735	Met	2.464	0.243							454	1.837	0.021
	451	Ser	2.143	0.094		593	Ala	1.771	0.064												455	1.929	0.037
	452	Glu	1.99	0.084		594	Phe	1.635	0.073												456	2.306	0.021
	453	Gly	1.675	0.076		595	Ser	1.629	0.083												460	1.906	0.024
	454	Ala	1.691	0.057		596	Ser	1.865	0.062												461	2.571	0.034
	455	Thr	1.937	0.08																	467	2.18	0.043
	456	Ala	1.804	0.061																	468	2.615	0.016
	467	Leu	1.811	0.062																	469	1.827	0.031
	468	Asp	2.072	0.046																	470	2.512	0.023
	469	Ala	1.888	0.1																	471	2.14	0.022
	470	Cys	2.051	0.098																	472	2.133	0.037
	471	Ser	1.967	0.172																	473	2.119	0.08
	472	Gly	1.755	0.093																	474	2.161	0.025
	473	Asn	2.096	0.087																	476	2.653	0.05
	474	Asp	2.17	0.054																	477	2.822	0.067
	476	Phe	2.996	0.097																	479	2.542	0.029
	477	Ala	2.788	0.108																	480	2.187	0.033
	480	Glu	1.636	0.062																	481	1.984	0.035
	481	Gly	1.715	0.089																	482	2.256	0.021
	482	Ser	1.883	0.071																	483	2.267	0.038
	483	Ala	1.772	0.067																	484	2.209	0.026
	484	Glu	1.74	0.055																	485	2.038	0.038
	485	Ala	1.869	0.048																	486	2.214	0.029
	486	Ala	1.8	0.055																	488	2.534	0.031
	488	Glu	2.206	0.074																	489	2.048	0.02
	489	Leu	2.236	0.061																	490	2.782	0.036
	490	Asp	2.482	0.082																	491	2.351	0.02
	491	Leu	2.411	0.058																	492	3.107	0.071
	492	Phe	2.926	0.092																	493	2.857	0.037
	493	Ala	2.61	0.123																	494	2.395	0.037
	494	Met	2.308	0.075																	495	2.78	0.038
	495	Lys	2.288	0.162																	498	2.793	0.039
	498	Glu	2.669	0.103																	499	2.169	0.03
	499	Thr	2.455	0.151																	500	2.836	0.045
																					501	2.49	0.036
																					503	2.453	0.022
																					504	2.5	0.036
																					505	3.025	0.05
																					507	2.478	0.024
																					508	2.196	0.014
																					516	2.605	0.039
																					517	2.451	0.049
																					518	2.505	0.038
																					524	2.667	0.049
																					525	2.274	0.019
																					526	2.173	0.029
																					527	2.032	0.023
																					528	2.155	0.023
																					529	2.333	0.033
																					530	2.128	0.032
																					532	2.428	0.027
																					533	2.147	0.019
																					534	2.343	0.042
																					535	2.423	0.032
																					536	2.495	0.032
																					537	2.189	0.043
																					540	1.825	0.018
																					541	2.263	0.012
																					542	1.92	0.018
																					543	2.31	0.016
																					545	2.538	0.018
																					546	2.203	0.044
																					547	2.36	0.023
																					548	2.456	0.033
																					554	2.222	0.031
																					555	2.685	0.07
																					556	2.031	0.024
																					557	2.325	0.046
																					560	2.398	0.023
																					561	2.602	0.028
																					562	2.594	0.043
																					563	2.485	0.037
																					564	2.823	0.05
																					566	2.416	0.027
																					567	2.464	0.024
																					568	2.521	0.036
																					569	2.395	0.019
																					570	2.228	0.035
																					571	2.358	0.019
																					573	2.539	0.028
																					574	2.524	0.027
																					575	2.418	0.038
																					576	2.319	0.016
																					577	2.157	0.013
																					578	2.259	0.045
																					579	2.504	0.033
																					581	2.507	0.034
																					582	2.202	0.023
																					583	2.663	0.04
																					585	2.608	0.038
																					586	2.907	0.022
																					587	2.465	0.013
																					588	2.203	0.014
																					589	2.943	0.036
																					590	2.531	0.037
																					591	2.664	0.048
																					592	2.574	0.04
																					593	2.113	0.048
																					594	2.651	0.029
																					595	2.361	0.049
																					596	2.248	0.075
																					600	2.472	0.055
																					601	2.402	0.029
																					606	2.589	0.038
																					607	2.539	0.032
																					608	2.534	0.034
																					609	2.912	0.062
																					610	2.464	0.042
																					611	2.341	0.018
																					612	2.159	0.141
																					613	2.604	0.247
																					614	2.515	0.264
																					615	2.431	0.038
																					616	2.397	0.027
																					617	2.619	0.028
																					618	2.463	0.048
																					619	2.692	0.03
																					620	2.281	0.053
																					621	2.002	0.03
																					626	2.273	0.037
																					627	2.214	0.026
																					628	2.08	0.044
																					629	2.41	0.047
																					633	2.386	0.031
																					634	2.728	0.029
																					635	2.479	0.039
																					636	2.356	0.019
																					637	2.518	0.016
																					638	2.398	0.028
																					639	2.435	0.049
																					640	2.587	0.048
																					641	2.536	0.022
																					642	2.901	0.213
																					643	2.156	0.014
																					644	2.604	0.018
																					645	2.619	0.049
																					646	2.571	0.03
																					647	1.976	0.031
																					648	2.54	0.019
																					649	2.715	0.045
																					650	2.422	0.025
																					651	2.122	0.014
																					652	2.359	0.024
																					653	2.318	0.045
																					654	2.739	0.02
																					658	2.822	0.038
																					659	2.403	0.034
																					660	2.369	0.034
																					661	2.989	0.03
																					662	3.227	0.038
																					663	2.581	0.022
																					664	2.432	0.014
																					665	2.247	0.029
																					667	2.588	0.031
																					668	2.46	0.083
																					669	2.519	0.034
																					670	2.532	0.029
																					671	2.665	0.028
																					672	2.172	0.046
																					673	2.262	0.032
																					674	2.131	0.032
																					675	2.1	0.049
																					676	2.654	0.043
																					677	2.86	0.046
																					678	2.426	0.025
																					679	2.498	0.039
																					688	2.279	0.014
																					689	2.773	0.05
																					690	2.905	0.039
																					691	2.988	0.094
																					699	2.658	0.047
																					700	2.715	0.03
																					701	2.969	0.128
																					702	2.463	0.059
																					703	2.214	0.022
																					704	2.053	0.04
																					708	2.776	0.058
																					709	2.689	0.046
																					710	2.478	0.031
																					711	2.657	0.077
																					712	2.673	0.024
																					716	2.846	0.042
																					717	2.823	0.053
																					719	2.696	0.027
																					720	2.761	0.055
																					721	3.001	0.026
																					723	2.994	0.064
																					724	2.867	0.056
																					725	2.834	0.036
																					727	2.501	0.053
																					728	2.771	0.034
																					729	2.891	0.039
																					733	2.747	0.064
																					734	3.145	0.06
																					735	3.017	0.076
																					741	2.97	0.035
																					742	3.004	0.179
																					743	2.504	0.052
																					744	2.692	0.317
																					747	2.403	0.063
																					748	2.354	0.02
																					749	2.166	0.045
																					750	2.599	0.024
																					751	2.594	0.039
																					752	2.221	0.022
																					753	2.525	0.023
																					754	3.264	0.066
																					755	3.55	0.053
																					756	3.219	0.051
																					757	3.242	0.06
																					758	3.384	0.063
																					759	2.616	0.036
																					760	3.289	0.057
																					761	2.996	0.101
																					762	2.574	0.05
																					763	2.851	0.041
																					764	2.781	0.058
																					765	2.799	0.049
																					766	2.663	0.021
																					767	2.267	0.025
																					768	2.337	0.039
																					769	2.952	0.06
																					770	2.856	0.045
																					771	3.186	0.044
																					772	3.017	0.051
																					773	3.03	0.072
																					774	2.41	0.017
																					775	2.817	0.023
																					776	2.306	0.024
																					777	2.202	0.128
																					778	4.098	0.062
																					779	3.839	0.079
																					780	3.006	0.07
																					781	2.784	0.029
																					782	2.513	0.022
																					783	3.173	0.049
																					784	2.755	0.044
																					785	2.944	0.072
																					786	2.839	0.076
																					787	2.406	0.08
																					788	2.232	0.012
																					789	3.197	0.101
																					790	3.076	0.061
																					791	3.616	0.068
																					793	3.737	0.066
																					794	2.72	0.028
																					795	3.855	0.08
																					797	2.637	0.041
																					798	3.515	0.1
																					799	3.314	0.053
																					800	3.334	0.098
																					801	2.925	0.065
																					802	2.405	0.082
																					803	2.781	0.061
																					806	2.237	0.04
																					807	2.536	0.066
																					808	2.658	0.066
																					809	3.13	0.126
																					812	2.507	0.045
																					813	2.716	0.086
																					814	2.516	0.039
																					815	2.101	0.029
																					818	2.374	0.064
																					819	2.297	0.048
																					820	1.928	0.057
																					821	1.975	0.041
																					823	2.305	0.046
																					824	2.267	0.058
																					825	2.39	0.056
																					826	2.227	0.036
																					830	2.329	0.064
																					831	2.257	0.023
																					832	2.489	0.095
																					836	2.493	0.033
																					837	2.538	0.07
																					838	2.441	0.026
																					839	2.642	0.075
																					840	2.923	0.081
																					841	2.481	0.016
																					845	3.138	0.086
																					846	2.588	0.016
																					850	2.596	0.034
																					851	3.34	0.11
																					852	2.203	0.021
																					854	3.35	0.138
																					855	2.648	0.09
																					859	2.484	0.033
																					860	2.653	0.097
																					861	2.098	0.027
																					862	2.328	0.059
																					863	2.149	0.032
																					864	2.872	0.05
																					866	2.427	0.044
																					867	2.69	0.062
																					868	2.853	0.076
																					869	2.128	0.017
																					870	2.401	0.028
																					885	2.873	0.069
																					886	2.86	0.019
																					887	3.225	0.04
																					889	3.629	0.073
																					890	3.804	0.063
																					891	2.232	0.046
																					892	3.64	0.06
																					893	3.753	0.242
																					894	3.82	0.08

## Sheet: Figure S9
	Fig. S9A
	AP180 281-500, 600 MHz, 25°C					AP180 281-500 20% CHC_TD, 600 MHz, 25°C					AP180 281-500 50% CHC_TD, 600 MHz, 25°C					AP180 281-500 150% CHC_TD, 600 MHz, 25°C					AP180 399-598, 600 MHz, 25°C					AP180 399-598 20% CHC_TD, 600 MHz, 25°C					AP180 399-598 50% CHC_TD, 600 MHz, 25°C					AP180 399-598 100% CHC_TD, 600 MHz, 25°C					AP180 399-598 150% CHC_TD, 600 MHz, 25°C					AP180 540-740, 600 MHz, 25°C
	AA number	AA type	R1ρ	R1ρ error		AA number	AA type	R1ρ	R1ρ error		AA number	AA type	R1ρ	R1ρ error		AA number	AA type	R1ρ	R1ρ error		AA number	AA type	R1ρ	R1ρ error		AA number	AA type	R1ρ	R1ρ error		AA number	AA type	R1ρ	R1ρ error		AA number	AA type	R1ρ	R1ρ error		AA number	AA type	R1ρ	R1ρ error		AA number	AA type	R1ρ	R1ρ error
	282	Leu	2.108	0.158		282	Leu	3.097	0.815		282	Leu	2.185	0.222		282	Leu	2.104	0.746		399	Ser	1.949	0.102		399	Ser	2.153	0.095		399	Ser	2.356	0.103		399	Ser	2.194	0.258		399	Ser	2.216	0.251		540	Ala	2.327	0.093
	283	Asn	2.061	0.149		283	Asn	2.859	0.714		283	Asn	2.587	0.172		283	Asn	2.689	0.475		400	Asp	2.251	0.079		400	Asp	2.271	0.054		400	Asp	2.528	0.081		400	Asp	2.746	0.119		400	Asp	3.071	0.082		541	Ala	2.388	0.092
	284	Thr	2.142	0.109		284	Thr	2.16	0.449		284	Thr	2.374	0.118		284	Thr	2.644	0.365		402	Phe	2.261	0.063		402	Phe	2.411	0.067		402	Phe	2.877	0.044		402	Phe	3.045	0.065		402	Phe	3.347	0.086		542	Thr	1.542	0.211
	285	Leu	2.08	0.072		285	Leu	3.165	0.322		285	Leu	2.358	0.117		285	Leu	2.665	0.214		403	Ala	2.189	0.06		403	Ala	2.347	0.051		403	Ala	2.62	0.033		403	Ala	2.866	0.055		403	Ala	3.092	0.063		543	Thr	1.302	0.152
	286	Glu	2.12	0.068		286	Glu	2.619	0.257		286	Glu	2.22	0.059		286	Glu	2.444	0.158		405	Glu	2.132	0.056		405	Glu	2.334	0.036		405	Glu	2.332	0.031		405	Glu	2.623	0.042		405	Glu	2.79	0.047		545	Ala	1.694	0.168
	287	Gly	1.96	0.083		287	Gly	2.192	0.356		287	Gly	2.168	0.097		287	Gly	2.134	0.332		410	Thr	2.291	0.089		410	Thr	2.316	0.061		410	Thr	2.37	0.046		410	Thr	2.492	0.065		410	Thr	2.448	0.065		546	Thr	1.68	0.128
	288	Lys	2.006	0.075		288	Lys	2.426	0.591		288	Lys	2.194	0.082		288	Lys	2.282	0.246		411	Thr	2.4	0.097		411	Thr	2.253	0.025		411	Thr	2.359	0.031		411	Thr	2.457	0.04		411	Thr	2.488	0.043		547	Thr	1.965	0.186
	289	Lys	2.059	0.071		291	Gly	1.784	0.396		289	Lys	2.131	0.064		289	Lys	2.25	0.161		412	Thr	2.404	0.072		412	Thr	2.369	0.064		412	Thr	2.391	0.063		412	Thr	2.418	0.099		412	Thr	2.47	0.105		548	Ser	1.767	0.171
	291	Gly	1.993	0.101		292	Asn	2.793	0.826		291	Gly	2.299	0.103		291	Gly	2.188	0.328		413	Thr	2.216	0.062		413	Thr	2.225	0.051		413	Thr	2.262	0.042		413	Thr	2.28	0.064		413	Thr	2.251	0.068		554	Thr	1.79	0.096
	292	Asn	1.993	0.135		293	Asn	2.126	0.647		292	Asn	2.3	0.13		292	Asn	2.301	0.392		414	Glu	2.03	0.051		414	Glu	2.094	0.047		414	Glu	2.103	0.027		414	Glu	2.176	0.041		414	Glu	2.229	0.029		555	Ala	1.906	0.192
	293	Asn	1.953	0.198		294	Glu	2.309	0.311		293	Asn	2.125	0.2		293	Asn	2.634	0.725		416	Ala	2.112	0.056		416	Ala	1.921	0.038		416	Ala	2.041	0.029		416	Ala	2.185	0.044		416	Ala	2.125	0.033		556	Ala	1.71	0.098
	294	Glu	1.887	0.075		295	Gly	2.016	0.432		294	Glu	2.006	0.077		294	Glu	1.909	0.237		417	Ser	2.099	0.062		417	Ser	1.95	0.068		417	Ser	2.14	0.049		417	Ser	2.093	0.066		417	Ser	2.206	0.074		557	Ala	1.94	0.096
	295	Gly	1.769	0.088		296	Ser	1.94	0.5		295	Gly	1.849	0.093		295	Gly	2.186	0.331		418	Ala	2.027	0.058		418	Ala	2.107	0.034		418	Ala	2.142	0.047		418	Ala	2.196	0.056		418	Ala	2.197	0.117		560	Ala	2.187	0.07
	296	Ser	1.926	0.12		297	Gly	1.729	0.399		296	Ser	2.002	0.115		296	Ser	2.426	0.369		419	Ser	1.914	0.036		419	Ser	1.903	0.031		419	Ser	1.948	0.036		419	Ser	1.948	0.063		419	Ser	1.953	0.086		561	Leu	2.504	0.126
	297	Gly	1.779	0.103		298	Ala	1.312	0.244		297	Gly	1.853	0.145		297	Gly	1.526	0.351		420	Ala	1.993	0.069		420	Ala	1.889	0.049		420	Ala	1.945	0.042		420	Ala	2.002	0.082		420	Ala	2.022	0.095		562	Asp	2.741	0.127
	298	Ala	1.683	0.097		300	Ser	2.821	0.393		298	Ala	1.768	0.055		298	Ala	1.943	0.175		421	Ser	1.755	0.057		421	Ser	1.752	0.044		421	Ser	1.947	0.048		421	Ser	2.112	0.06		421	Ser	2.053	0.065		563	Ile	3.119	0.228
	300	Ser	2.325	0.075		302	Leu	3.563	0.664		300	Ser	2.849	0.111		300	Ser	3.407	0.372		422	Ala	1.994	0.061		422	Ala	1.883	0.057		422	Ala	1.915	0.048		422	Ala	2.203	0.085		422	Ala	2.06	0.074		564	Phe	3.569	0.221
	302	Leu	1.984	0.16		303	Ser	2.232	0.288		302	Leu	3.156	0.103		302	Leu	3.263	0.31		423	Thr	1.99	0.064		423	Thr	2.015	0.034		423	Thr	2.043	0.032		423	Thr	2.195	0.057		423	Thr	2.096	0.081		566	Asp	2.729	0.105
	303	Ser	2.186	0.142		304	Lys	2.05	0.568		303	Ser	2.162	0.147		303	Ser	2.361	0.592		424	Thr	2.016	0.058		424	Thr	2.07	0.053		424	Thr	2.193	0.049		424	Thr	2.202	0.074		424	Thr	2.207	0.074		567	Leu	2.676	0.051
	304	Lys	2.588	0.168		306	Ser	1.691	0.52		304	Lys	2.486	0.158		304	Lys	2.721	0.519		425	Ala	2.062	0.051		425	Ala	2.113	0.041		425	Ala	2.101	0.032		425	Ala	2.396	0.057		425	Ala	2.248	0.042		568	Phe	3.235	0.168
	305	Ser	2.193	0.094		308	Ala	1.611	0.437		305	Ser	2.378	0.118		305	Ser	2.258	0.265		426	Val	1.804	0.052		426	Val	1.805	0.038		426	Val	1.926	0.028		426	Val	2.067	0.046		426	Val	2.094	0.033		569	Asp	2.755	0.202
	306	Ser	2.185	0.164		310	Thr	2.204	0.455		306	Ser	2.262	0.191		306	Ser	3.174	0.475		427	Thr	2.301	0.051		427	Thr	2.148	0.047		427	Thr	2.263	0.038		427	Thr	2.602	0.058		427	Thr	2.477	0.06		570	Ser	2.302	0.129
	308	Ala	2.087	0.086		312	Thr	2.54	0.454		308	Ala	2.243	0.08		308	Ala	2.424	0.256		428	Ala	2.148	0.049		428	Ala	2.102	0.026		428	Ala	2.177	0.029		428	Ala	2.324	0.052		428	Ala	2.395	0.061		571	Ala	2.193	0.103
	309	Thr	2.251	0.072		315	Asn	2.055	0.202		309	Thr	2.691	0.072		309	Thr	3.468	0.293		429	Ala	1.812	0.056		429	Ala	1.945	0.03		429	Ala	2.059	0.027		429	Ala	2.211	0.042		429	Ala	2.275	0.038		573	Glu	2.593	0.115
	310	Thr	2.197	0.143		316	Thr	2.447	0.438		310	Thr	2.271	0.109		310	Thr	2.291	0.353		430	Thr	1.997	0.059		430	Thr	2.114	0.049		430	Thr	2.288	0.039		430	Thr	2.444	0.064		430	Thr	2.453	0.051		574	Val	2.762	0.052
	311	Val	1.762	0.042		320	Lys	1.87	0.295		311	Val	1.995	0.037		311	Val	2.008	0.132		432	Glu	2.263	0.06		432	Glu	2.414	0.049		432	Glu	2.735	0.035		432	Glu	2.949	0.06		432	Glu	3.193	0.048		575	Ala	2.293	0.135
	312	Thr	2.172	0.118		321	Thr	2.796	0.424		312	Thr	2.51	0.102		312	Thr	3.063	0.34		433	Val	2.299	0.054		433	Val	2.542	0.043		433	Val	3.083	0.036		433	Val	3.305	0.062		433	Val	3.682	0.05		576	Ala	2.467	0.164
	315	Asn	2.366	0.136		322	Ile	2.618	0.343		315	Asn	2.285	0.053		315	Asn	2.596	0.146		434	Asp	2.334	0.055		434	Asp	2.748	0.04		434	Asp	3.593	0.045		434	Asp	4.367	0.091		434	Asp	4.831	0.107		577	Ala	1.843	0.036
	316	Ser	2.38	0.118		329	Asp	2.713	0.185		316	Ser	2.581	0.094		316	Ser	2.995	0.347		436	Phe	2.313	0.072		436	Phe	3.162	0.06		436	Phe	4.19	0.087		436	Phe	5.268	0.19		436	Phe	5.481	0.203		578	Ser	2.271	0.124
	317	Thr	2.481	0.08		330	Ile	2.815	0.282		317	Thr	2.886	0.091		317	Thr	3.54	0.39		437	Gly	2.328	0.079		437	Gly	2.878	0.032		437	Gly	3.961	0.047		437	Gly	4.787	0.096		437	Gly	5	0.105		579	Lys	2.402	0.105
	319	Ala	1.678	0.057		331	Phe	3.29	0.355		319	Ala	2.098	0.049		319	Ala	2.13	0.147		438	Asp	1.881	0.042		438	Asp	2.303	0.032		438	Asp	2.773	0.025		438	Asp	3.093	0.041		438	Asp	3.232	0.056		581	Asp	2.396	0.113
	320	Lys	2.242	0.076		332	Ala	2.601	0.269		320	Lys	2.324	0.089		320	Lys	2.24	0.231		439	Ala	2.359	0.052		439	Ala	2.475	0.039		439	Ala	2.988	0.047		439	Ala	3.549	0.069		439	Ala	3.859	0.068		582	Val	2.106	0.102
	321	Thr	2.504	0.129		333	Thr	2.13	0.291		321	Thr	2.644	0.111		321	Thr	3.279	0.386		440	Phe	2.11	0.055		440	Phe	2.3	0.041		440	Phe	2.824	0.039		440	Phe	3.361	0.085		440	Phe	3.706	0.067		583	Ala	2.25	0.129
	322	Ile	2.188	0.087		334	Ala	2.049	0.299		322	Ile	2.282	0.117		322	Ile	2.581	0.265		441	Ala	1.885	0.093		441	Ala	2.092	0.046		441	Ala	2.571	0.038		441	Ala	2.947	0.063		441	Ala	3.126	0.05		585	Ser	2.065	0.19
	323	Glu	1.948	0.072		335	Ser	1.916	0.327		323	Glu	2.072	0.073		323	Glu	2.243	0.155		442	Ala	1.827	0.058		442	Ala	1.856	0.044		442	Ala	2.164	0.032		442	Ala	2.372	0.061		442	Ala	2.631	0.047		586	Ile	2.637	0.098
	324	Thr	2.228	0.05		336	Ala	1.718	0.289		324	Thr	2.423	0.054		324	Thr	2.841	0.183		443	Ser	1.839	0.052		443	Ser	1.946	0.041		443	Ser	2.138	0.034		443	Ser	2.412	0.059		443	Ser	2.625	0.06		587	Asp	2.579	0.06
	328	Val	2.122	0.064		338	Ala	1.944	0.23		328	Val	2.401	0.051		328	Val	2.747	0.149		445	Gly	1.901	0.064		445	Gly	1.973	0.052		445	Gly	2.044	0.042		445	Gly	2.196	0.103		445	Gly	2.304	0.061		588	Leu	1.966	0.055
	329	Asp	2.67	0.113		340	Val	2.056	0.45		329	Asp	3.393	0.09		329	Asp	4.355	0.236		446	Glu	1.923	0.06		446	Glu	1.965	0.042		446	Glu	2.062	0.033		446	Glu	2.153	0.07		446	Glu	2.266	0.045		589	Phe	2.841	0.119
	330	Ile	2.548	0.073		341	Ser	1.832	0.398		330	Ile	3.107	0.089		330	Ile	4.089	0.313		447	Ala	2.189	0.039		447	Ala	2.017	0.022		447	Ala	2.11	0.025		447	Ala	2.192	0.027		447	Ala	2.2	0.022		590	Gly	2.43	0.13
	331	Phe	2.87	0.088		342	Ser	3.092	0.745		331	Phe	3.243	0.102		331	Phe	4.583	0.411		453	Gly	1.619	0.053		453	Gly	1.788	0.044		453	Gly	1.807	0.042		453	Gly	1.796	0.06		453	Gly	1.853	0.058		591	Thr	2.269	0.146
	332	Ala	2.526	0.085		343	Ala	1.633	0.485		332	Ala	2.97	0.091		332	Ala	4.179	0.293		454	Ala	1.895	0.045		454	Ala	1.693	0.036		454	Ala	1.791	0.028		454	Ala	1.882	0.051		454	Ala	1.901	0.033		592	Asp	2.684	0.146
	333	Thr	2.147	0.069		344	Lys	2.368	0.334		333	Thr	2.41	0.076		333	Thr	2.461	0.244		455	Thr	1.868	0.064		455	Thr	1.883	0.047		455	Thr	1.922	0.054		455	Thr	2.098	0.056		455	Thr	2.034	0.044		594	Phe	2.306	0.142
	334	Ala	2.298	0.07		347	Ser	2.761	0.546		334	Ala	2.453	0.102		334	Ala	2.41	0.236		456	Ala	2.194	0.042		456	Ala	2.163	0.029		456	Ala	2.162	0.035		456	Ala	2.316	0.057		456	Ala	2.203	0.025		595	Ser	2.48	0.187
	335	Ser	1.952	0.075		348	Asp	3.655	0.328		335	Ser	2.257	0.107		335	Ser	2.427	0.258		460	Ala	1.816	0.038		460	Ala	1.779	0.035		460	Ala	1.854	0.021		460	Ala	1.97	0.033		460	Ala	2.049	0.034		596	Ser	2.229	0.089
	336	Ala	2.037	0.081		349	Leu	3.012	0.529		336	Ala	2.214	0.076		336	Ala	2.255	0.224		461	Thr	2.169	0.1		461	Thr	2.348	0.084		461	Thr	2.403	0.086		461	Thr	2.38	0.153		461	Thr	2.489	0.25		599	Arg	2.387	0.146
	337	Ala	1.67	0.072		350	Leu	6.168	1.04		337	Ala	2.011	0.081		337	Ala	2.643	0.235		467	Leu	2.023	0.096		467	Leu	2.045	0.038		467	Leu	2.105	0.038		467	Leu	2.407	0.052		467	Leu	2.357	0.039		600	Gly	1.936	0.245
	338	Ala	1.888	0.054		351	Asp	3.106	0.38		338	Ala	2.23	0.064		338	Ala	2.793	0.252		468	Asp	2.549	0.081		468	Asp	2.301	0.023		468	Asp	2.627	0.02		468	Asp	3.162	0.057		468	Asp	3.305	0.052		601	Ala	2.161	0.102
	340	Val	1.896	0.058		352	Leu	3.671	0.378		340	Val	2.062	0.066		340	Val	2.187	0.198		469	Ala	1.856	0.102		469	Ala	1.989	0.044		469	Ala	2.075	0.045		469	Ala	2.202	0.063		469	Ala	2.413	0.045		606	Glu	2.516	0.124
	341	Ser	2.325	0.121		355	Gln	2.646	0.303		341	Ser	2.602	0.152		341	Ser	2.457	0.369		470	Cys	2.028	0.116		470	Cys	1.997	0.043		470	Cys	2.166	0.04		470	Cys	2.313	0.118		470	Cys	2.502	0.075		607	Ser	2.61	0.108
	342	Ser	2.292	0.166		356	Asp	2.443	0.471		342	Ser	3.004	0.13		342	Ser	2.971	0.52		471	Ser	1.872	0.139		471	Ser	1.952	0.092		471	Ser	2.303	0.105		471	Ser	2.473	0.128		471	Ser	2.411	0.149		608	Ser	2.121	0.157
	343	Ala	2.119	0.081		358	Phe	2.278	0.339		343	Ala	2.376	0.079		343	Ala	2.588	0.26		472	Gly	1.912	0.119		472	Gly	1.911	0.05		472	Gly	2.053	0.044		472	Gly	2.439	0.087		472	Gly	2.425	0.096		609	Leu	2.407	0.136
	344	Lys	1.974	0.064		359	Ala	2.079	0.323		344	Lys	2.221	0.131		344	Lys	2.597	0.233		473	Asn	2.545	0.074		473	Asn	2.165	0.044		473	Asn	2.217	0.067		473	Asn	2.891	0.06		473	Asn	2.987	0.075		610	Thr	2.315	0.132
	346	Ser	2.252	0.069		361	Ala	1.518	0.226		346	Ser	2.582	0.087		346	Ser	3.465	0.293		474	Asp	2.097	0.145		474	Asp	2.384	0.047		474	Asp	2.42	0.042		474	Asp	2.96	0.076		474	Asp	2.948	0.083		611	Ala	2.148	0.082
	347	Ser	2.63	0.178		362	Gly	1.518	0.415		347	Ser	3.213	0.146		347	Ser	4.552	0.635		476	Phe	2.269	0.105		476	Phe	2.514	0.047		476	Phe	3.013	0.06		476	Phe	3.312	0.073		476	Phe	3.548	0.053		612	Asp	1.669	0.924
	348	Asp	2.245	0.111		365	Ala	1.627	0.22		348	Asp	3.842	0.148		348	Asp	4.538	0.314		477	Ala	2.332	0.077		477	Ala	2.369	0.034		477	Ala	2.686	0.029		477	Ala	2.933	0.044		477	Ala	3.069	0.033		613	Leu	2.755	1.047
	349	Leu	2.249	0.061		367	Val	1.829	0.375		349	Leu	4.194	0.282		351	Asp	4.49	0.284		479	Ser	2.246	0.06		479	Ser	2.205	0.044		479	Ser	2.382	0.042		479	Ser	2.789	0.069		479	Ser	2.712	0.075		614	Leu	3.702	1.239
	350	Leu	2.374	0.062		371	Thr	2.432	0.337		350	Leu	8.201	0.77		352	Leu	8.145	1.699		480	Glu	2.07	0.062		480	Glu	2.199	0.045		480	Glu	2.351	0.039		480	Glu	2.493	0.059		480	Glu	2.579	0.046		615	Ser	2.565	0.119
	351	Asp	2.309	0.067		372	Gly	2.199	0.435		351	Asp	3.052	0.057		353	Gln	5.066	0.348		481	Gly	1.995	0.057		481	Gly	1.792	0.044		481	Gly	1.922	0.036		481	Gly	2.26	0.059		481	Gly	2.124	0.055		616	Val	2.385	0.106
	352	Leu	2.117	0.062		373	Gly	2.321	0.34		352	Leu	4.622	0.155		355	Asp	5.122	0.421		482	Ser	1.836	0.055		482	Ser	1.927	0.046		482	Ser	2.037	0.076		482	Ser	2.171	0.081		482	Ser	2.309	0.049		617	Asp	2.472	0.1
	353	Gln	2.226	0.061		374	Ala	2.275	0.222		353	Gln	3.261	0.071		356	Phe	4.228	0.377		483	Ala	2.025	0.051		483	Ala	1.982	0.039		483	Ala	2.08	0.032		483	Ala	2.212	0.076		483	Ala	2.297	0.039		618	Ala	2.578	0.1
	355	Asp	2.36	0.076		376	Ala	2.509	0.366		355	Asp	3.127	0.099		357	Ser	3.313	0.316		484	Glu	1.903	0.053		484	Glu	1.904	0.033		484	Glu	2.011	0.025		484	Glu	2.16	0.04		484	Glu	2.171	0.029		619	Phe	2.639	0.14
	356	Phe	2.34	0.073		377	Trp	3.591	0.59		356	Phe	2.863	0.102		358	Gly	2.848	0.343		485	Ala	1.848	0.085		485	Ala	2.015	0.038		485	Ala	2.036	0.028		485	Ala	2.249	0.055		485	Ala	2.319	0.035		620	Ala	2.002	0.106
	357	Ser	2.598	0.082		378	Gly	3.919	0.415		357	Ser	2.659	0.063		359	Ala	2.694	0.196		486	Ala	2.068	0.045		486	Ala	2.126	0.03		486	Ala	2.18	0.032		486	Ala	2.366	0.049		486	Ala	2.377	0.039		621	Ala	2.018	0.092
	358	Gly	2.365	0.095		380	Leu	5.245	0.951		358	Gly	2.587	0.094		360	Ala	2.297	0.133		488	Glu	2.495	0.059		488	Glu	2.465	0.025		488	Glu	2.77	0.038		488	Glu	3.016	0.035		488	Glu	3.106	0.059		626	Ser	2.115	0.26
	359	Ala	2.032	0.078		381	Leu	5.992	1.078		359	Ala	2.235	0.073		361	Ala	2.283	0.156		489	Leu	2.536	0.07		489	Leu	2.362	0.038		489	Leu	2.884	0.036		489	Leu	3.501	0.045		489	Leu	3.455	0.037		627	Thr	2.273	0.239
	360	Ala	1.842	0.06		382	Gly	5.101	0.638		360	Ala	2.104	0.057		362	Gly	1.649	0.333		490	Asp	2.755	0.075		490	Asp	2.804	0.055		490	Asp	3.377	0.066		490	Asp	3.722	0.107		490	Asp	4.275	0.078		628	Ala	2.057	0.253
	361	Ala	1.52	0.075		383	Glu	3.639	0.37		361	Ala	1.774	0.051		363	Ala	3.24	0.178		491	Leu	2.33	0.032		491	Leu	2.686	0.02		491	Leu	3.69	0.034		491	Leu	4.291	0.046		491	Leu	4.56	0.06		629	Ser	1.55	0.133
	362	Gly	1.552	0.067		384	Asp	4.68	0.478		362	Gly	1.817	0.074		364	Ala	2.278	0.213		492	Phe	3.022	0.083		492	Phe	3.297	0.069		492	Phe	4.054	0.062		492	Phe	4.869	0.123		492	Phe	5.036	0.104		633	Ala	1.967	0.094
	363	Ala	1.874	0.059		386	Leu	3.552	0.372		363	Ala	2.492	0.045		365	Ala	2.292	0.154		493	Ala	2.888	0.083		493	Ala	3.042	0.049		493	Ala	3.525	0.051		493	Ala	4.285	0.119		493	Ala	4.557	0.094		634	Glu	2.148	0.116
	364	Ala	1.65	0.073		388	Ala	2.745	0.267		364	Ala	2.038	0.091		367	Val	3.575	0.328		494	Met	2.52	0.098		494	Met	2.597	0.057		494	Met	3.057	0.049		494	Met	3.467	0.152		494	Met	3.783	0.08		635	Ser	2.579	0.168
	365	Ala	1.84	0.057		389	Leu	3.297	0.445		365	Ala	1.979	0.051		371	Thr	3.043	0.293		495	Lys	2.532	0.075		495	Lys	2.638	0.059		495	Lys	2.923	0.05		495	Lys	3.31	0.099		495	Lys	3.487	0.067		636	Ser	1.96	0.085
	367	Val	2.275	0.075		390	Ser	3.591	0.531		367	Val	2.768	0.089		372	Gly	2.544	0.373		498	Glu	2.505	0.067		498	Glu	2.551	0.049		498	Glu	2.714	0.041		498	Glu	2.909	0.066		498	Glu	3	0.053		637	Gly	2.263	0.108
	371	Thr	2.313	0.083		391	Ser	2.795	0.727		371	Thr	2.824	0.087		373	Gly	2.821	0.341		499	Thr	2.401	0.08		499	Thr	2.489	0.063		499	Thr	2.721	0.051		499	Thr	2.791	0.089		499	Thr	2.758	0.071		638	Val	2.188	0.157
	372	Gly	2.142	0.099		392	Val	1.57	0.282		372	Gly	2.545	0.105		374	Ala	3.127	0.137		500	Ser	2.617	0.146		500	Ser	2.715	0.075		500	Ser	2.764	0.071		500	Ser	2.734	0.123		500	Ser	2.691	0.155		639	Ile	2.327	0.144
	373	Gly	1.849	0.101		395	Glu	2.2	0.349		373	Gly	2.071	0.094		375	Thr	4.341	0.36		501	Ala	2.462	0.073		501	Ala	2.323	0.053		501	Ala	2.438	0.041		501	Ala	2.487	0.078		501	Ala	2.481	0.051		640	Asp	2.8	0.13
	374	Ala	1.996	0.053		396	Ala	2.396	0.411		374	Ala	2.352	0.039		376	Ala	7.439	0.947		503	Val	2.313	0.098		503	Val	2.276	0.053		503	Val	2.278	0.035		503	Val	2.439	0.049		503	Val	2.423	0.041		641	Leu	2.699	0.078
	375	Thr	1.894	0.062		398	Ile	2.291	0.286		375	Thr	3.17	0.074		377	Trp	9.053	1.232		504	Val	2.498	0.062		504	Val	2.471	0.063		504	Val	2.558	0.038		504	Val	2.556	0.046		504	Val	2.693	0.037		642	Phe	3.207	0.136
	376	Ala	2.189	0.065		402	Phe	2.699	0.196		376	Ala	3.714	0.12		378	Gly	9.321	1.071		505	Thr	2.555	0.077		505	Thr	2.548	0.055		505	Thr	2.708	0.043		505	Thr	2.874	0.069		505	Thr	2.731	0.057		643	Gly	2.527	0.074
	377	Trp	2.401	0.064		403	Ala	2.391	0.266		377	Trp	4.925	0.135		383	Glu	9.479	1.237		507	Thr	2.526	0.088		507	Thr	2.468	0.065		507	Thr	2.637	0.053		507	Thr	2.792	0.115		507	Thr	2.684	0.085		644	Asp	2.575	0.119
	378	Gly	2.483	0.101		405	Glu	3.4	0.486		378	Gly	4.39	0.137		384	Asp	10.042	2.39		508	Ala	2.201	0.051		508	Ala	2.078	0.026		508	Ala	2.077	0.031		508	Ala	2.243	0.063		508	Ala	2.235	0.053		645	Ala	2.575	0.158
	379	Asp	2.329	0.052		407	Ser	2.295	0.399		379	Asp	4.379	0.089		385	Ser	3.565	0.421		516	Ala	2.124	0.042		516	Ala	2.178	0.03		516	Ala	2.15	0.023		516	Ala	2.295	0.043		516	Ala	2.327	0.046		647	Gly	2.181	0.112
	380	Leu	2.433	0.08		410	Thr	3.145	0.465		380	Leu	10.623	2.782		386	Leu	5.406	0.383		517	Thr	2.18	0.096		517	Thr	2.199	0.067		517	Thr	2.264	0.065		517	Thr	2.27	0.1		517	Thr	2.456	0.07		648	Ser	2.285	0.2
	381	Leu	2.455	0.066		412	Thr	1.826	0.371		381	Leu	9.475	1.381		387	Ala	3.167	0.191		518	Ala	2.296	0.082		518	Ala	2.278	0.051		518	Ala	2.372	0.039		518	Ala	2.349	0.086		518	Ala	2.38	0.048		649	Ser	2.112	0.111
	382	Gly	2.17	0.062		413	Thr	2.222	0.469		382	Gly	6.492	0.445		388	Ala	5.583	0.451		524	Thr	2.276	0.09		524	Thr	2.28	0.064		524	Thr	2.364	0.049		524	Thr	2.497	0.087		524	Thr	2.446	0.074		650	Ala	2.032	0.128
	383	Glu	2.485	0.103		416	Ala	1.729	0.346		383	Glu	5.37	0.153		389	Leu	4.333	0.395		525	Ala	2.072	0.069		525	Ala	2.153	0.052		525	Ala	2.193	0.04		525	Ala	2.142	0.071		525	Ala	2.304	0.061		651	Ser	2.231	0.118
	384	Asp	2.477	0.065		417	Ser	2.141	0.475		384	Asp	7.477	0.232		390	Ser	4.942	0.467		526	Val	1.999	0.066		526	Val	1.903	0.046		526	Val	1.994	0.033		526	Val	2.052	0.057		526	Val	2.066	0.045		652	Glu	2.113	0.121
	385	Ser	2.387	0.109		418	Ala	2.401	0.414		385	Ser	3.982	0.101		391	Ser	2.632	0.704		527	Ala	2.025	0.068		527	Ala	2.044	0.039		527	Ala	2.119	0.04		527	Ala	2.228	0.062		527	Ala	2.263	0.048		653	Thr	2.234	0.135
	386	Leu	2.493	0.062		419	Ser	1.915	0.17		386	Leu	4.749	0.163		392	Val	3.759	0.321		528	Ala	1.795	0.032		528	Ala	1.894	0.022		528	Ala	1.995	0.02		528	Ala	2.06	0.035		528	Ala	2.046	0.028		654	Gln	2.451	0.085
	387	Ala	2.21	0.036		420	Ala	2.069	0.297		387	Ala	3.029	0.079		394	Ser	1.907	0.288		529	Thr	1.87	0.072		529	Thr	1.904	0.054		529	Thr	2.069	0.058		529	Thr	2.071	0.081		529	Thr	2.158	0.071		658	Gln	2.699	0.245
	388	Ala	2.455	0.062		421	Ser	1.479	0.343		388	Ala	3.544	0.117		395	Glu	2.948	0.323		530	Ala	2.13	0.073		530	Ala	2.041	0.05		530	Ala	2.147	0.042		530	Ala	2.195	0.078		530	Ala	2.124	0.071		659	Ala	2.05	0.125
	389	Leu	2.311	0.058		422	Ala	1.788	0.355		389	Leu	3.113	0.084		396	Ala	3.369	0.29		532	Ala	1.81	0.051		532	Ala	2.06	0.029		532	Ala	2.051	0.028		532	Ala	2.206	0.044		532	Ala	2.248	0.036		660	Val	2.024	0.114
	390	Ser	2.259	0.099		423	Thr	1.936	0.298		390	Ser	3.483	0.108		398	Ile	3.595	0.215		533	Thr	1.913	0.09		533	Thr	1.962	0.042		533	Thr	1.948	0.048		533	Thr	2.06	0.057		533	Thr	2.084	0.053		661	Ser	2.322	0.157
	391	Ser	2.314	0.256		424	Thr	1.987	0.317		391	Ser	2.295	0.168		399	Ser	4.003	0.333		534	Thr	2.013	0.094		534	Thr	2.155	0.073		534	Thr	2.359	0.065		534	Thr	2.266	0.124		534	Thr	2.196	0.111		662	Ser	2.7	0.171
	392	Val	2.144	0.057		425	Ala	2.396	0.277		392	Val	2.603	0.083		402	Phe	5.494	0.36		535	Thr	2.03	0.072		535	Thr	2.186	0.057		535	Thr	2.091	0.055		535	Thr	2.175	0.105		535	Thr	2.199	0.149		663	Ser	2.211	0.116
	394	Ser	2.195	0.069		427	Thr	2.245	0.196		394	Ser	2.208	0.086		403	Ala	3.571	0.334		536	Thr	2.139	0.093		536	Thr	2.277	0.063		536	Thr	2.279	0.056		536	Thr	2.349	0.123		536	Thr	2.338	0.117		664	Ser	2.458	0.156
	395	Glu	2.43	0.092		428	Ala	2.399	0.312		395	Glu	2.694	0.087		405	Glu	3.956	0.418		537	Thr	2.001	0.059		537	Thr	2.145	0.046		537	Thr	2.187	0.071		537	Thr	2.075	0.107		537	Thr	2.104	0.069		665	Ala	1.961	0.183
	396	Ala	2.199	0.081		429	Ala	2.02	0.243		396	Ala	2.68	0.076		407	Ser	2.312	0.354		540	Ala	1.964	0.058		540	Ala	1.819	0.048		540	Ala	1.865	0.031		540	Ala	2.047	0.056		540	Ala	1.918	0.045		667	Ala	2.148	0.088
	398	Ile	2.275	0.132		430	Thr	1.8	0.312		398	Ile	2.47	0.124		410	Thr	2.933	0.328		541	Ala	1.951	0.07		541	Ala	2.023	0.029		541	Ala	2.047	0.042		541	Ala	2.255	0.053		541	Ala	2.101	0.045		668	Asp	2.191	0.114
	399	Ser	2.899	0.091		432	Glu	2.317	0.437		399	Ser	3.104	0.087		411	Thr	3.399	0.177		542	Thr	1.655	0.056		542	Thr	1.764	0.038		542	Thr	1.859	0.039		542	Thr	1.887	0.058		542	Thr	2.017	0.086		669	Leu	2.485	0.13
	402	Phe	2.886	0.055		434	Asp	2.195	0.248		402	Phe	3.341	0.075		412	Thr	2.81	0.281		543	Thr	2.289	0.047		543	Thr	2.239	0.023		543	Thr	2.341	0.07		543	Thr	2.316	0.051		543	Thr	2.334	0.084		670	Leu	2.777	0.124
	403	Ala	2.245	0.07		436	Phe	4.405	0.512		403	Ala	2.483	0.08		413	Thr	2.452	0.37		545	Ala	2.054	0.038		545	Ala	2.041	0.026		545	Ala	2.174	0.044		545	Ala	2.217	0.028		545	Ala	2.281	0.05		671	Ala	2.649	0.108
	405	Glu	2.708	0.105		437	Gly	3.125	0.331		405	Glu	3.212	0.111		416	Ala	2.28	0.209		546	Thr	2.109	0.086		546	Thr	2.131	0.065		546	Thr	2.146	0.072		546	Thr	2.053	0.119		546	Thr	2.142	0.097		672	Gly	2.07	0.129
	407	Ser	1.942	0.092		439	Ala	2.729	0.23		407	Ser	2.327	0.095		417	Ser	2.095	0.249		547	Thr	2.202	0.052		547	Thr	2.335	0.038		547	Thr	2.552	0.046		547	Thr	2.651	0.055		547	Thr	2.792	0.05		673	Phe	2.428	0.198
	410	Thr	2.503	0.121		440	Phe	2.051	0.244		410	Thr	2.878	0.104		418	Ala	2.336	0.282		548	Ser	2.109	0.103		548	Ser	2.37	0.09		548	Ser	2.377	0.122		548	Ser	1.752	0.265		548	Ser	2.727	0.227		674	Gly	2.164	0.07
	411	Thr	2.285	0.07		441	Ala	1.988	0.242		411	Thr	2.736	0.073		419	Ser	2.062	0.14		554	Thr	1.895	0.077		554	Thr	1.935	0.053		554	Thr	2.103	0.044		554	Thr	2.131	0.085		554	Thr	2.253	0.069		675	Gly	2.184	0.154
	412	Thr	2.3	0.124		442	Ala	1.845	0.197		412	Thr	2.381	0.103		420	Ala	1.99	0.255		555	Ala	2.096	0.111		555	Ala	2.084	0.053		555	Ala	2.196	0.044		555	Ala	2.409	0.087		555	Ala	2.356	0.071		676	Ser	2.135	0.161
	413	Thr	2.256	0.115		443	Ser	2.029	0.39		413	Thr	2.659	0.111		421	Ser	1.895	0.246		556	Ala	1.787	0.067		556	Ala	1.931	0.048		556	Ala	2.086	0.038		556	Ala	2.145	0.077		556	Ala	2.191	0.058		677	Phe	2.412	0.157
	416	Ala	2.016	0.066		445	Gly	2.365	0.376		416	Ala	2.163	0.1		422	Ala	2.423	0.221		557	Ala	2.026	0.073		557	Ala	2.091	0.074		557	Ala	2.342	0.04		557	Ala	2.406	0.076		557	Ala	2.844	0.06		679	Ala	2.287	0.13
	417	Ser	1.959	0.089		446	Glu	2.603	0.39		417	Ser	2.206	0.083		423	Thr	2.209	0.243		560	Ala	2.14	0.069		560	Ala	2.412	0.05		560	Ala	3.077	0.046		560	Ala	3.703	0.084		560	Ala	4.141	0.08		688	Ala	2.167	0.13
	418	Ala	1.98	0.168		447	Ala	1.846	0.312		418	Ala	2.134	0.096		424	Thr	2.375	0.281		561	Leu	2.139	0.087		561	Leu	2.573	0.05		561	Leu	3.643	0.067		561	Leu	4.311	0.127		561	Leu	5.055	0.146		689	Gln	2.32	0.184
	419	Ser	1.855	0.072		452	Glu	2.152	0.336		419	Ser	2.015	0.044		425	Ala	2.075	0.251		562	Asp	2.251	0.074		562	Asp	3.167	0.063		562	Asp	4.422	0.077		562	Asp	5.781	0.188		562	Asp	6.806	0.172		690	Asn	2.42	0.193
	420	Ala	1.742	0.11		453	Gly	0.971	0.259		420	Ala	1.915	0.107		426	Val	2.526	0.135		563	Ile	2.394	0.073		563	Ile	3.559	0.07		563	Ile	5.593	0.126		563	Ile	7.03	0.335		563	Ile	8.951	0.497		691	Asn	2.839	0.186
	421	Ser	1.838	0.124		454	Ala	1.917	0.217		421	Ser	1.89	0.07		427	Thr	2.773	0.158		564	Phe	2.457	0.082		564	Phe	4.638	0.09		564	Phe	8.009	0.27		564	Phe	10.21	0.613		564	Phe	12.304	0.788		699	Ala	2.695	0.136
	422	Ala	1.599	0.098		455	Thr	1.964	0.275		422	Ala	2.045	0.091		428	Ala	2.45	0.211		566	Asp	2.301	0.066		566	Asp	3.195	0.063		566	Asp	4.454	0.082		566	Asp	6.253	0.183		566	Asp	7.335	0.187		700	Ala	2.496	0.061
	423	Thr	1.983	0.086		456	Ala	2.061	0.235		423	Thr	2.096	0.099		429	Ala	2.518	0.186		567	Leu	2.126	0.053		567	Leu	2.733	0.037		567	Leu	4.017	0.06		567	Leu	4.442	0.106		567	Leu	6.913	0.218		701	Phe	2.542	0.183
	424	Thr	2.076	0.08		467	Leu	2.166	0.243		424	Thr	2.13	0.111		430	Thr	2.511	0.264		568	Phe	2.204	0.074		568	Phe	3.702	0.073		568	Phe	5.097	0.101		568	Phe	5.57	0.211		568	Phe	9.564	0.537		702	Gly	2.162	0.225
	425	Ala	2.058	0.06		469	Ala	1.693	0.282		425	Ala	2.197	0.096		431	Thr	2.607	0.463		569	Asp	2.36	0.075		569	Asp	2.942	0.073		569	Asp	4.188	0.094		569	Asp	5.251	0.202		569	Asp	5.958	0.153		703	Thr	2.226	0.146
	426	Val	1.906	0.037		471	Ser	1.997	0.286		426	Val	2.131	0.074		432	Glu	3.914	0.334		570	Ser	2.135	0.071		570	Ser	2.539	0.06		570	Ser	3.205	0.054		570	Ser	3.742	0.105		570	Ser	4.326	0.121		704	Thr	1.763	0.112
	427	Thr	2.233	0.06		472	Gly	1.881	0.436		427	Thr	2.417	0.058		433	Val	4.829	0.361		571	Ala	2.242	0.063		571	Ala	2.285	0.04		571	Ala	2.83	0.038		571	Ala	2.984	0.051		571	Ala	3.403	0.052		708	Ser	2.527	0.197
	428	Ala	2.161	0.064		473	Asn	1.209	0.298		428	Ala	2.214	0.068		434	Asp	2.822	0.131		573	Glu	2.377	0.046		573	Glu	2.426	0.023		573	Glu	2.756	0.023		573	Glu	3.107	0.042		573	Glu	3.327	0.035		709	Ser	2.816	0.216
	429	Ala	1.932	0.073		476	Phe	3.462	0.314		429	Ala	2.233	0.071		437	Gly	7.901	0.938		574	Val	2.273	0.067		574	Val	2.69	0.035		574	Val	2.783	0.045		574	Val	3.024	0.076		574	Val	3.289	0.068		710	Ser	2.154	0.121
	430	Thr	2.079	0.071		477	Ala	2.937	0.516		430	Thr	2.37	0.076		438	Asp	4.776	0.373		575	Ala	2.323	0.076		575	Ala	2.353	0.054		575	Ala	2.529	0.046		575	Ala	2.849	0.079		575	Ala	3.113	0.064		711	Ser	2.05	0.182
	431	Thr	2.245	0.095		480	Glu	1.48	0.361		431	Thr	2.517	0.093		439	Ala	4.271	0.229		576	Ala	1.879	0.036		576	Ala	2.051	0.019		576	Ala	2.177	0.018		576	Ala	2.353	0.027		576	Ala	2.48	0.028		712	Ser	2.238	0.108
	432	Glu	2.323	0.093		481	Gly	1.291	0.295		432	Glu	2.722	0.079		440	Phe	4.713	0.371		577	Ala	1.978	0.039		577	Ala	2.087	0.019		577	Ala	2.171	0.015		577	Ala	2.406	0.028		577	Ala	2.581	0.035		716	Ser	2.437	0.123
	433	Val	2.431	0.065		482	Ser	1.574	0.365		433	Val	3.643	0.073		441	Ala	3.145	0.282		578	Ser	2.257	0.084		578	Ser	2.139	0.071		578	Ser	2.341	0.058		578	Ser	2.542	0.107		578	Ser	2.659	0.106		717	Gly	2.391	0.127
	434	Asp	2.73	0.066		483	Ala	2.295	0.273		434	Asp	2.337	0.044		442	Ala	2.645	0.132		579	Lys	2.176	0.081		579	Lys	2.282	0.061		579	Lys	2.498	0.072		579	Lys	2.891	0.086		579	Lys	2.919	0.072		719	Leu	2.528	0.077
	436	Phe	2.73	0.086		484	Glu	1.719	0.216		436	Phe	4.568	0.192		443	Ser	2.575	0.235		581	Asp	2.062	0.065		581	Asp	2.211	0.047		581	Asp	2.418	0.038		581	Asp	2.654	0.066		581	Asp	2.92	0.054		720	Leu	2.854	0.149
	437	Gly	2.372	0.064		485	Ala	1.948	0.207		437	Gly	3.786	0.12		445	Gly	2.031	0.266		582	Val	1.955	0.078		582	Val	2.059	0.054		582	Val	2.407	0.042		582	Val	2.523	0.074		582	Val	2.937	0.057		721	Met	2.825	0.129
	438	Asp	2.164	0.055		486	Ala	1.845	0.509		438	Asp	2.712	0.056		446	Glu	3.212	0.179		583	Ala	2.099	0.089		583	Ala	2.354	0.052		583	Ala	3.003	0.047		583	Ala	3.482	0.087		583	Ala	3.941	0.077		723	Thr	2.665	0.215
	439	Ala	2.232	0.06		488	Glu	2.931	0.278		439	Ala	3.032	0.107		447	Ala	2.217	0.19		585	Ser	2.042	0.075		585	Ser	2.794	0.067		585	Ser	3.812	0.07		585	Ser	4.666	0.145		585	Ser	5.476	0.189		724	Met	2.426	0.254
	440	Phe	2.155	0.082		489	Leu	2.231	0.237		440	Phe	2.857	0.08		451	Ser	3.197	0.21		586	Ile	2.073	0.09		586	Ile	3.038	0.078		586	Ile	4.346	0.103		586	Ile	5.75	0.274		586	Ile	6.643	0.302		725	Ala	2.078	0.182
	441	Ala	2.098	0.077		490	Asp	2.892	0.419		441	Ala	2.429	0.139		452	Glu	2.683	0.246		587	Asp	2.182	0.069		587	Asp	2.822	0.059		587	Asp	3.937	0.068		587	Asp	4.178	0.12		587	Asp	5.185	0.151		727	Ser	2.013	0.264
	442	Ala	1.739	0.078		491	Leu	3.126	0.177		442	Ala	1.954	0.048		453	Gly	1.888	0.225		588	Leu	2.089	0.04		588	Leu	2.372	0.044		588	Leu	2.182	0.05		588	Leu	2.191	0.055		588	Leu	2.419	0.045		728	Gly	2.244	0.104
	443	Ser	1.876	0.064		492	Phe	3.248	0.366		443	Ser	2.236	0.071		454	Ala	1.91	0.18		589	Phe	2.112	0.071		589	Phe	3.151	0.096		589	Phe	4.864	0.105		589	Phe	5.868	0.27		589	Phe	7.721	0.384		729	Gln	2.356	0.139
	445	Gly	1.702	0.081		493	Ala	2.548	0.36		445	Gly	2.14	0.102		455	Thr	2.087	0.254		590	Gly	1.854	0.078		590	Gly	2.53	0.089		590	Gly	3.512	0.093		590	Gly	4.328	0.179		590	Gly	5.43	0.208		733	Val	2.578	0.152
	446	Glu	1.864	0.056		494	Met	2.404	0.347		446	Glu	2.799	0.062		456	Ala	2.427	0.245		591	Thr	1.9	0.072		591	Thr	2.393	0.059		591	Thr	2.995	0.072		591	Thr	3.499	0.112		591	Thr	4.04	0.104		734	Ser	2.449	0.155
	447	Ala	1.643	0.05		495	Lys	2.508	0.508		447	Ala	1.988	0.057		467	Leu	2.79	0.474		592	Asp	1.899	0.068		592	Asp	2.183	0.037		592	Asp	2.647	0.041		592	Asp	2.983	0.079		592	Asp	3.329	0.062		735	Met	2.464	0.243
	451	Ser	2.143	0.094		498	Glu	2.329	0.342		451	Ser	2.459	0.06		468	Asp	4.593	0.314		593	Ala	1.771	0.064		593	Ala	2.079	0.051		593	Ala	2.451	0.046		593	Ala	3.058	0.11		593	Ala	3.251	0.077
	452	Glu	1.99	0.084		499	Thr	3.054	0.516		452	Glu	2.181	0.136		469	Ala	4.045	1.551		594	Phe	1.635	0.073		594	Phe	2.108	0.05		594	Phe	2.335	0.049		594	Phe	2.841	0.081		594	Phe	3.193	0.077
	453	Gly	1.675	0.076							453	Gly	1.814	0.092		470	Cys	3.601	0.462		595	Ser	1.629	0.083		595	Ser	1.91	0.072		595	Ser	2.261	0.064		595	Ser	2.534	0.146		595	Ser	2.856	0.173
	454	Ala	1.691	0.057							454	Ala	1.817	0.059		471	Ser	3.616	0.408		596	Ser	1.865	0.062		596	Ser	1.723	0.051		596	Ser	1.746	0.048		596	Ser	2.279	0.094		596	Ser	2.161	0.076
	455	Thr	1.937	0.08							455	Thr	1.824	0.074		472	Gly	3.139	0.6
	456	Ala	1.804	0.061							456	Ala	1.897	0.079		473	Asn	3.624	0.551
	467	Leu	1.811	0.062							467	Leu	2.024	0.071		474	Asp	3.877	0.52
	468	Asp	2.072	0.046							468	Asp	2.684	0.043		476	Phe	5.184	0.348
	469	Ala	1.888	0.1							469	Ala	1.944	0.069		477	Ala	4.881	0.562
	470	Cys	2.051	0.098							470	Cys	2.356	0.067		480	Glu	2.123	0.212
	471	Ser	1.967	0.172							471	Ser	2.43	0.074		481	Gly	2.35	0.301
	472	Gly	1.755	0.093							472	Gly	1.845	0.125		482	Ser	2.017	0.263
	473	Asn	2.096	0.087							473	Asn	2.402	0.077		483	Ala	2.167	0.246
	474	Asp	2.17	0.054							474	Asp	2.573	0.08		484	Glu	2.06	0.188
	476	Phe	2.996	0.097							476	Phe	3.641	0.066		485	Ala	2.238	0.138
	477	Ala	2.788	0.108							477	Ala	3.72	0.188		486	Ala	2.651	0.201
	480	Glu	1.636	0.062							480	Glu	1.786	0.081		488	Glu	3.249	0.265
	481	Gly	1.715	0.089							481	Gly	1.98	0.108		489	Leu	5.073	0.28
	482	Ser	1.883	0.071							482	Ser	2.064	0.078		490	Asp	4.871	0.407
	483	Ala	1.772	0.067							483	Ala	1.925	0.092		491	Leu	2.968	0.427
	484	Glu	1.74	0.055							484	Glu	1.94	0.06		492	Phe	7.391	0.716
	485	Ala	1.869	0.048							485	Ala	1.945	0.061		493	Ala	5.321	0.541
	486	Ala	1.8	0.055							486	Ala	2.051	0.101		494	Met	4.051	0.374
	488	Glu	2.206	0.074							488	Glu	2.468	0.073		495	Lys	3.895	0.325
	489	Leu	2.236	0.061							489	Leu	2.906	0.069		498	Glu	3.035	0.334
	490	Asp	2.482	0.082							490	Asp	3.133	0.088		499	Thr	3.629	0.492
	491	Leu	2.411	0.058							491	Leu	3.28	0.054
	492	Phe	2.926	0.092							492	Phe	3.709	0.133
	493	Ala	2.61	0.123							493	Ala	3.278	0.103
	494	Met	2.308	0.075							494	Met	2.785	0.094
	495	Lys	2.288	0.162							495	Lys	2.903	0.157
	498	Glu	2.669	0.103							498	Glu	2.812	0.101
	499	Thr	2.455	0.151							499	Thr	2.831	0.149

## Sheet: Figure S11
	Fig. S11A
	AP180 281-500, 750 MHz, 25°C					AP180 281-500 10% AP2α, 750 MHz, 25°C					AP180 281-500 45% AP2α, 750 MHz, 25°C					AP180 281-500 370% AP2α, 750 MHz, 25°C					AP180 471-700, 750 MHz, 25°C					AP180 471-700 10% AP2α, 750 MHz, 25°C					AP180 471-700 45% AP2α, 750 MHz, 25°C					AP180 471-700 326% AP2α, 750 MHz, 25°C					AP180 720-898, 600 MHz, 25°C					AP180 720-898 10% AP2α, 600 MHz, 25°C
	AA number	AA type	R1ρ	R1ρ error		AA number	AA type	R1ρ	R1ρ error		AA number	AA type	R1ρ	R1ρ error		AA number	AA type	R1ρ	R1ρ error		AA number	AA type	R1ρ	R1ρ error		AA number	AA type	R1ρ	R1ρ error		AA number	AA type	R1ρ	R1ρ error		AA number	AA type	R1ρ	R1ρ error		AA number	AA type	R1ρ	R1ρ error		AA number	AA type	R1ρ	R1ρ error
	283	Asn	2.18	0.743		283	Asn	2.235	0.949		283	Asn	2.062	0.906		283	Asn	1.967	1.006		472	Gly	2.842	0.501		472	Gly	2.614	0.36		472	Gly	2.61	0.574		472	Gly	3.084	1.072		720	Leu	1.569	0.179		720	Leu	1.719	0.102
	284	Thr	2.643	0.734		284	Thr	2.305	0.787		284	Thr	1.832	0.763		284	Thr	1.753	0.899		474	Asp	4.176	0.671		474	Asp	3.534	0.595		474	Asp	4.126	1.267		474	Asp	5.185	2.052		721	Met	2.178	0.094		721	Met	2.177	0.063
	285	Leu	2.757	0.418		285	Leu	2.271	0.36		285	Leu	3.183	0.432		285	Leu	3.594	0.609		477	Ala	1.286	0.454		477	Ala	2.505	0.541		477	Ala	3.518	1.037		480	Glu	4.55	1.079		727	Ser	1.892	0.194		727	Ser	2.066	0.121
	286	Glu	1.941	0.503		286	Glu	2.215	0.455		286	Glu	2.42	0.468		286	Glu	2.196	0.486		479	Ser	2.283	0.414		479	Ser	1.943	0.539		479	Ser	1.9	0.55		481	Gly	3.835	0.741		728	Gly	2.289	0.194		728	Gly	2.295	0.123
	287	Gly	2.634	0.486		287	Gly	2.237	0.787		287	Gly	2.527	0.79		287	Gly	2.986	0.941		480	Glu	3.141	0.639		480	Glu	2.588	0.442		480	Glu	2.21	0.507		482	Ser	3.319	0.962		733	Val	1.992	0.147		733	Val	2.252	0.098
	288	Lys	1.074	0.435		288	Lys	2.13	0.636		288	Lys	2.056	0.658		288	Lys	2.88	0.688		481	Gly	1.8	0.445		481	Gly	1.762	0.481		481	Gly	2.268	0.461		483	Ala	3.258	0.642		734	Ser	2.471	0.19		734	Ser	2.632	0.165
	289	Lys	2.741	0.513		289	Lys	2.358	0.454		289	Lys	1.567	0.432		289	Lys	2.532	0.597		482	Ser	1.879	0.33		482	Ser	2.409	0.346		482	Ser	2.483	0.436		484	Glu	2.853	0.598		735	Met	2.361	0.22		735	Met	2.553	0.154
	291	Gly	2.272	0.497		291	Gly	3.513	0.95		291	Gly	2.771	0.639		291	Gly	1.971	0.707		483	Ala	1.834	0.33		483	Ala	1.926	0.345		483	Ala	1.939	0.412		485	Ala	3.183	0.611		741	Ala	2.553	0.124		741	Ala	2.447	0.131
	292	Asn	2.624	0.712		292	Asn	2.029	0.843		292	Asn	3.818	1.072		292	Asn	2.411	0.897		484	Glu	2.151	0.465		484	Glu	1.888	0.304		484	Glu	2.524	0.369		486	Ala	3.295	0.525		742	Met	2.387	0.202		742	Met	2.326	0.156
	293	Asn	1.49	0.651		293	Asn	1.713	1.692		293	Asn	1.096	0.849		293	Asn	3.537	1.192		485	Ala	2.247	0.337		485	Ala	2.437	0.34		485	Ala	2.248	0.382		488	Glu	5.229	0.854		743	Ser	2.662	0.368		743	Ser	2.312	0.191
	294	Glu	2.456	0.431		294	Glu	1.946	0.719		294	Glu	2.195	0.537		294	Glu	2.283	0.578		486	Ala	1.609	0.298		486	Ala	2.278	0.328		486	Ala	2.171	0.366		490	Asp	11.079	3.783		744	Ala	2.461	0.226		744	Ala	2.252	0.124
	295	Gly	2.024	0.417		295	Gly	1.79	0.496		295	Gly	1.361	0.492		295	Gly	1.724	0.539		488	Glu	2.675	0.234		488	Glu	2.542	0.219		488	Glu	2.591	0.283		491	Leu	2.922	0.743		747	Gly	2.141	0.172		747	Gly	2.013	0.11
	296	Ser	2.059	0.58		296	Ser	3.188	0.867		296	Ser	1.522	0.843		296	Ser	3.096	0.852		489	Leu	2.668	0.377		489	Leu	2.375	0.362		489	Leu	3.227	0.416		498	Glu	8.224	2.149		748	Leu	2.09	0.134		748	Leu	2.014	0.086
	297	Gly	1.969	0.557		297	Gly	1.417	0.585		297	Gly	2.056	0.76		297	Gly	2.532	0.563		490	Asp	2.059	0.454		490	Asp	2.724	0.441		490	Asp	3.007	0.53		499	Thr	5.716	1.039		749	Gly	2.143	0.165		749	Gly	2.035	0.125
	298	Ala	1.947	0.381		298	Ala	2.683	0.58		298	Ala	2.433	0.558		298	Ala	1.848	0.52		491	Leu	2.742	0.38		491	Leu	2.477	0.268		491	Leu	3.241	0.359		500	Ser	3.304	1.175		750	Ser	2.224	0.145		750	Ser	2.339	0.097
	300	Ser	2.248	0.397		300	Ser	4.205	0.758		300	Ser	5.041	0.908		300	Ser	10.238	3.04		492	Phe	4.197	0.654		492	Phe	3.409	0.578		492	Phe	3.382	0.769		501	Ala	3.733	0.7		751	Asp	2.442	0.147		751	Asp	2.362	0.141
	302	Leu	3.641	0.488		302	Leu	4.268	0.681		302	Leu	4.256	0.669		302	Leu	5.229	0.861		493	Ala	3.228	0.59		493	Ala	2.376	0.507		493	Ala	3.323	0.842		503	Val	2.878	0.528		752	Leu	2.444	0.129		752	Leu	2.406	0.084
	303	Ser	2.655	0.52		303	Ser	2.608	0.514		303	Ser	3.938	0.638		303	Ser	8.245	1.877		495	Lys	2.594	0.568		495	Lys	2.224	0.522		495	Lys	3.128	0.665		504	Val	3.836	0.57		753	Asp	2.451	0.111		753	Asp	2.586	0.094
	304	Lys	3.282	0.866		304	Lys	3.159	1.256		304	Lys	5.109	1.325		304	Lys	4.269	1.212		498	Glu	2.815	0.498		498	Glu	3.211	0.439		498	Glu	3.025	0.603		505	Thr	2.638	0.781		754	Ser	2.906	0.156		754	Ser	2.715	0.095
	305	Ser	2.117	0.563		305	Ser	2.28	0.56		305	Ser	1.89	0.571		305	Ser	1.979	1.212		499	Thr	2.482	0.704		499	Thr	2.904	0.436		499	Thr	3.333	0.492		507	Thr	4.205	1.053		755	Ser	2.834	0.239		755	Ser	3.327	0.185
	306	Ser	1.73	0.936		306	Ser	3.584	1.344		306	Ser	2.466	1.353		306	Ser	0.899	1.018		500	Ser	2.265	0.684		500	Ser	2.102	0.62		500	Ser	2.936	0.77		508	Ala	2.743	0.727		756	Leu	2.956	0.17		756	Leu	2.931	0.131
	307	Ala	1.23	0.604		307	Ala	3.011	0.645		307	Ala	2.785	0.708		307	Ala	3.599	0.778		501	Ala	3.264	0.62		501	Ala	2.216	0.513		501	Ala	2.377	0.599		516	Ala	1.93	0.575		757	Ala	2.816	0.122		757	Ala	2.929	0.079
	309	Thr	2.224	0.474		309	Thr	2.68	0.58		309	Thr	2.525	0.601		309	Thr	3.155	0.723		503	Val	3.377	0.461		503	Val	2.186	0.373		503	Val	2.511	0.415		517	Thr	2.352	0.782		758	Ser	2.633	0.166		758	Ser	2.844	0.108
	310	Thr	1.933	0.729		310	Thr	3.005	0.779		310	Thr	2.675	0.941		310	Thr	2.565	0.866		504	Val	2.09	0.307		504	Val	2.384	0.327		504	Val	2.446	0.331		518	Ala	1.988	0.693		759	Leu	2.575	0.159		759	Leu	2.675	0.102
	311	Val	1.785	0.193		311	Val	1.906	0.27		311	Val	2.512	0.279		311	Val	3.045	0.34		505	Thr	2.646	0.685		505	Thr	2.542	0.444		505	Thr	2.973	0.497		524	Thr	3.754	0.745		760	Val	2.836	0.158		760	Val	2.778	0.097
	312	Thr	1.914	0.51		312	Thr	3.096	0.662		312	Thr	2.945	0.834		312	Thr	1.634	0.736		507	Thr	3.237	0.68		507	Thr	3.05	0.427		507	Thr	2.782	0.464		525	Ala	1.584	0.654		761	Gly	2.595	0.175		761	Gly	2.559	0.11
	315	Asn	2.312	0.445		315	Asn	2.254	0.459		315	Asn	2.065	0.444		315	Asn	3.536	0.849		508	Ala	1.576	0.616		508	Ala	1.905	0.678		508	Ala	2.515	0.641		526	Val	2.503	0.518		762	Asn	2.641	0.211		762	Asn	2.676	0.134
	316	Ser	2.921	0.544		316	Ser	1.974	0.639		316	Ser	3.826	0.71		316	Ser	4.445	1.196		516	Ala	3.552	0.643		516	Ala	1.886	0.484		516	Ala	1.728	0.495		527	Ala	1.998	0.523		763	Leu	2.216	0.151		763	Leu	2.593	0.132
	317	Thr	2.759	0.446		317	Thr	3.137	0.607		317	Thr	3.988	0.638		317	Thr	4.516	0.891		517	Thr	3.03	1.003		517	Thr	3.359	0.662		517	Thr	1.65	0.723		528	Ala	2.155	0.261		764	Gly	2.535	0.151		764	Gly	2.598	0.1
	319	Ala	1.446	0.236		319	Ala	1.774	0.303		319	Ala	2.031	0.293		319	Ala	2.64	0.53		518	Ala	2.951	0.886		518	Ala	1.898	0.688		518	Ala	2.82	0.801		529	Thr	2.558	0.551		765	Ile	2.444	0.151		765	Ile	2.44	0.094
	320	Lys	2.66	0.478		320	Lys	2.719	0.555		320	Lys	3.709	0.649		320	Lys	3.782	1.019		524	Thr	3.084	0.685		524	Thr	2.314	0.507		524	Thr	2.422	0.552		530	Ala	2.513	0.635		766	Ser	2.677	0.229		766	Ser	2.81	0.118
	321	Thr	2.16	0.482		321	Thr	2.462	0.664		321	Thr	2.643	0.67		321	Thr	3.808	0.708		525	Ala	1.628	0.59		525	Ala	2.236	0.521		525	Ala	2.651	0.617		532	Ala	1.485	0.573		767	Gly	2.271	0.164		767	Gly	2.21	0.114
	322	Ile	2.087	0.496		322	Ile	3.136	0.622		322	Ile	2.78	0.595		322	Ile	2.72	0.645		526	Val	1.764	0.374		526	Val	2.465	0.323		526	Val	3.347	0.464		533	Thr	2.332	0.471		768	Thr	2.443	0.21		768	Thr	2.429	0.183
	323	Glu	1.889	0.354		323	Glu	1.823	0.36		323	Glu	1.528	0.3		323	Glu	3.021	0.461		527	Ala	2.219	0.51		527	Ala	2.139	0.391		527	Ala	2.475	0.457		534	Thr	3.048	0.827		769	Thr	2.444	0.274		769	Thr	2.835	0.18
	324	Thr	1.789	0.378		324	Thr	2.036	0.377		324	Thr	2.703	0.422		324	Thr	4.084	0.447		528	Ala	1.851	0.26		528	Ala	2.182	0.24		528	Ala	2.239	0.234		535	Thr	2.118	0.685		770	Ser	2.701	0.282		770	Ser	2.903	0.195
	328	Val	2.752	0.198		328	Val	2.698	0.26		328	Val	3.085	0.297		328	Val	4.826	0.61		529	Thr	3.295	0.694		529	Thr	2.619	0.514		529	Thr	2.834	0.537		536	Thr	3.577	0.783		771	Lys	2.501	0.141		771	Lys	2.88	0.107
	329	Asp	2.031	0.367		329	Asp	2.615	0.41		329	Asp	3.6	0.527		329	Asp	5.391	1.555		530	Ala	2.491	0.634		530	Ala	2.701	0.538		530	Ala	1.421	0.644		537	Thr	5.087	1.297		772	Lys	2.832	0.137		772	Lys	2.628	0.088
	330	Ile	2.864	0.459		330	Ile	3.728	0.665		330	Ile	3.272	0.692		330	Ile	10.25	3.25		532	Ala	1.953	0.719		532	Ala	2.365	0.467		532	Ala	2.047	0.535		540	Ala	3.418	0.621		773	Gly	2.612	0.232		773	Gly	2.741	0.147
	331	Phe	2.835	0.487		331	Phe	3.865	0.821		331	Phe	5.539	1.201		332	Ala	11.079	3.691		533	Thr	2.633	0.534		533	Thr	1.945	0.437		533	Thr	3.038	0.504		541	Ala	2.129	0.546		774	Asp	2.168	0.087		774	Asp	2.196	0.062
	332	Ala	2.887	0.49		332	Ala	2.465	0.65		332	Ala	3.217	0.801		333	Thr	6.434	1.589		534	Thr	2.682	0.838		534	Thr	1.498	0.606		534	Thr	3.131	0.792		542	Thr	2.917	0.542		775	Leu	2.722	0.155		775	Leu	2.904	0.104
	333	Thr	1.916	0.407		333	Thr	1.714	0.571		333	Thr	3.261	1.016		334	Ala	3.997	0.926		535	Thr	3.211	0.996		535	Thr	2.101	0.536		535	Thr	2.69	0.698		543	Thr	2.118	0.388		776	Gln	2.839	0.168		776	Gln	3.14	0.109
	334	Ala	2.916	0.444		334	Ala	3.291	0.658		334	Ala	2.6	0.78		335	Ser	4.099	1.239		536	Thr	2.691	0.648		536	Thr	2.77	0.566		536	Thr	1.991	0.617		545	Ala	2.923	0.385		777	Trp	2.663	0.267		777	Trp	1.676	0.169
	335	Ser	1.871	0.51		335	Ser	2.028	0.806		335	Ser	2.499	0.815		336	Ala	4.274	1.152		537	Thr	2.094	0.889		537	Thr	2.282	0.724		537	Thr	2.712	0.814		546	Thr	2.275	0.766		778	Asn	3.559	0.211		778	Asn	3.56	0.143
	336	Ala	2.167	0.575		336	Ala	1.992	0.768		336	Ala	3.146	0.693		337	Ala	3.949	0.499		540	Ala	2.034	0.565		540	Ala	2.288	0.474		540	Ala	2.191	0.491		547	Thr	4.402	0.97		779	Ala	3.143	0.18		779	Ala	3.068	0.113
	337	Ala	1.927	0.379		337	Ala	2.634	0.551		337	Ala	2.622	0.627		338	Ala	3.714	0.583		541	Ala	2.09	0.449		541	Ala	1.421	0.362		541	Ala	2.347	0.423		548	Ser	3.741	0.879		780	Gly	2.441	0.269		780	Gly	2.714	0.168
	338	Ala	2.623	0.366		338	Ala	1.992	0.35		338	Ala	2.414	0.397		340	Val	3.352	0.653		542	Thr	2.196	0.489		542	Thr	1.535	0.363		542	Thr	1.769	0.425		554	Thr	2.581	0.663		781	Glu	2.563	0.122		781	Glu	2.71	0.082
	340	Val	2.342	0.429		340	Val	2.313	0.561		340	Val	2.382	0.454		341	Ser	3.047	0.866		543	Thr	2.555	0.542		543	Thr	1.992	0.306		543	Thr	2.607	0.397		555	Ala	1.972	0.787		782	Lys	3.223	0.18		782	Lys	3.155	0.115
	341	Ser	3.003	0.555		341	Ser	3.066	0.728		341	Ser	2.85	0.774		342	Ser	3.284	2.011		545	Ala	2.644	0.352		545	Ala	2.113	0.28		545	Ala	2.345	0.313		556	Ala	2.261	0.794		783	Lys	2.907	0.189		783	Lys	3.126	0.121
	342	Ser	2.83	0.577		342	Ser	3.457	1.137		342	Ser	5.003	1.45		343	Ala	3.489	0.604		546	Thr	2.856	0.717		546	Thr	2.265	0.513		546	Thr	2.492	0.614		557	Ala	4.359	0.894		784	Leu	2.945	0.158		784	Leu	2.819	0.165
	343	Ala	1.935	0.358		343	Ala	1.661	0.517		343	Ala	2.751	0.531		344	Lys	2.447	0.927		547	Thr	1.8	0.798		547	Thr	2.347	0.607		547	Thr	2.986	0.897		560	Ala	4.205	0.693		785	Thr	2.574	0.163		785	Thr	2.657	0.126
	344	Lys	2.009	0.397		344	Lys	3.141	0.525		344	Lys	1.67	0.479		346	Ser	3.742	0.7		548	Ser	2.076	0.776		548	Ser	1.93	0.599		548	Ser	2.003	0.716		561	Leu	8.19	3.108		786	Gly	2.683	0.237		786	Gly	2.464	0.154
	346	Ser	2.854	0.408		346	Ser	2.534	0.574		346	Ser	2.832	0.523		347	Ser	5.108	1.072		554	Thr	1.95	0.624		554	Thr	1.433	0.499		554	Thr	3.962	0.685		569	Asp	4.716	0.753		787	Gly	2.095	0.237		787	Gly	2.364	0.155
	347	Ser	2.422	0.793		347	Ser	2.798	1.106		347	Ser	4.181	0.752		348	Asp	5.137	0.82		555	Ala	0.529	0.559		555	Ala	2.762	0.586		555	Ala	2.115	0.861		571	Ala	9.911	4.15		788	Ala	3.408	0.211		788	Ala	3.765	0.157
	348	Asp	2.458	0.357		348	Asp	2.673	0.673		348	Asp	3.307	0.508		349	Leu	4.433	1.295		556	Ala	3.241	0.733		556	Ala	1.567	0.608		556	Ala	1.527	0.584		573	Glu	5.897	1.004		789	Asn	2.981	0.245		789	Asn	2.788	0.166
	349	Leu	2.025	0.354		349	Leu	3.566	0.578		349	Leu	2.534	0.563		350	Leu	5.011	1.238		557	Ala	2.392	0.587		557	Ala	2.993	0.574		557	Ala	2.341	0.397		575	Ala	4.176	1.953		790	Trp	2.822	0.194		790	Trp	3.197	0.122
	350	Leu	2.66	0.386		350	Leu	2.593	0.495		350	Leu	2.996	0.529		351	Asp	4.46	0.693		560	Ala	1.637	0.318		560	Ala	2.198	0.483		560	Ala	2.396	0.37		576	Ala	2.723	0.519		791	Gln	3.04	0.197		791	Gln	3.271	0.129
	351	Asp	1.871	0.382		351	Asp	2.72	0.535		351	Asp	2.282	0.462		352	Leu	5.978	1.377		561	Leu	2.337	0.542		561	Leu	2.744	0.488		561	Leu	3.237	0.64		577	Ala	3.626	0.302		793	Lys	3.034	0.2		793	Lys	3.13	0.163
	352	Leu	2.442	0.344		352	Leu	3.072	0.578		352	Leu	3.696	0.664		353	Gln	5.406	1.015		562	Asp	2.651	0.479		562	Asp	2.6	0.419		562	Asp	4.55	0.691		578	Ser	5.06	1.182		794	Val	2.948	0.187		794	Val	2.884	0.147
	353	Gln	2.024	0.252		353	Gln	2.886	0.279		353	Gln	4.104	0.332		355	Asp	11.409	3.166		563	Ile	2.407	0.455		563	Ile	2.995	0.486		563	Ile	5.654	1.146		579	Lys	5.891	1.115		795	Thr	3.504	0.269		795	Thr	3.464	0.139
	355	Asp	2.359	0.338		355	Asp	2.582	0.518		355	Asp	4.19	0.62		356	Phe	6.679	1.712		564	Phe	3.169	0.593		564	Phe	5.321	1.021		564	Phe	11.624	3.296		581	Asp	5.547	1.555		797	Ala	2.462	0.143		797	Ala	2.411	0.104
	356	Phe	2.588	0.376		356	Phe	2.494	0.526		356	Phe	3.882	0.671		357	Ser	3.234	0.812		566	Asp	3.241	0.567		566	Asp	2.904	0.842		566	Asp	6.94	1.537		582	Val	7.718	1.335		798	Thr	2.907	0.267		798	Thr	3.006	0.173
	357	Ser	2.716	0.491		357	Ser	2.141	0.569		357	Ser	3.029	0.556		358	Gly	4.818	1.556		567	Leu	2.797	0.37		567	Leu	3.143	0.342		567	Leu	3.908	0.462		583	Ala	13.219	4.228		799	Trp	2.8	0.116		799	Trp	2.953	0.081
	358	Gly	2.316	0.456		358	Gly	2.719	0.663		358	Gly	3.244	0.7		359	Ala	4.836	0.848		568	Phe	2.498	0.507		568	Phe	4.376	0.647		568	Phe	10.139	3.083		585	Ser	7.601	2.498		800	Ser	3.31	0.29		800	Ser	3.241	0.192
	359	Ala	1.79	0.337		359	Ala	2.276	0.553		359	Ala	2.668	0.569		360	Ala	3.592	0.368		569	Asp	2.374	0.318		569	Asp	3.074	0.307		569	Asp	3.867	0.414		587	Asp	4.101	0.603		801	Ala	2.68	0.209		801	Ala	2.925	0.134
	360	Ala	1.881	0.184		360	Ala	2.102	0.243		360	Ala	2.653	0.269		361	Ala	3.679	0.732		570	Ser	1.992	0.517		570	Ser	3.225	0.53		570	Ser	4.234	0.874		588	Leu	1.751	0.869		802	Gly	2.208	0.205		802	Gly	2.358	0.138
	361	Ala	1.784	0.391		361	Ala	2.287	0.363		361	Ala	2.552	0.445		362	Gly	2.702	0.643		571	Ala	2.382	0.522		571	Ala	2.793	0.479		571	Ala	3.206	0.616		596	Ser	7.682	2.839		803	Val	2.487	0.166		803	Val	2.454	0.107
	362	Gly	1.874	0.383		362	Gly	1.842	0.565		362	Gly	1.974	0.521		363	Ala	4.019	0.663		573	Glu	2.955	0.252		573	Glu	2.536	0.225		573	Glu	2.431	0.254		599	Arg	14.764	4.268		806	Gln	2.915	0.243		806	Gln	2.498	0.134
	363	Ala	1.632	0.285		363	Ala	2.569	0.31		363	Ala	3.005	0.337		364	Ala	4.178	0.536		574	Val	2.717	0.317		574	Val	2.861	0.284		574	Val	3.859	0.6		600	Gly	5.259	2.675		807	Gly	2.622	0.267		807	Gly	2.141	0.169
	364	Ala	1.995	0.389		364	Ala	1.544	0.554		364	Ala	2.824	0.474		365	Ala	3.284	0.369		575	Ala	1.801	0.548		575	Ala	2.785	0.514		575	Ala	2.659	0.579		601	Ala	3.777	1.01		808	Thr	2.428	0.17		808	Thr	2.583	0.127
	365	Ala	1.481	0.344		365	Ala	1.887	0.372		365	Ala	1.833	0.38		367	Val	4.945	1.49		576	Ala	2.091	0.296		576	Ala	1.986	0.244		576	Ala	2.222	0.285		602	Ser	7.433	1.892		809	Val	2.229	0.19		809	Val	2.406	0.126
	367	Val	2.637	0.411		367	Val	2.871	0.696		367	Val	3.12	0.628		371	Thr	5.323	1.251		577	Ala	2.137	0.199		577	Ala	2.087	0.169		577	Ala	2.389	0.201		606	Glu	4.996	1.491		812	Val	2.843	0.246		812	Val	2.556	0.166
	371	Thr	2.63	0.373		371	Thr	2.384	0.531		371	Thr	3.441	0.825		374	Ala	3.679	0.73		578	Ser	2.79	0.539		578	Ser	2.476	0.495		578	Ser	3.374	0.598		607	Ser	5.605	1.331		813	Ser	2.732	0.299		813	Ser	2.648	0.196
	372	Gly	2.068	0.46		372	Gly	2.9	0.771		372	Gly	2.723	0.749		387	Ala	4.697	1.236		579	Lys	2.201	0.632		579	Lys	1.892	0.507		579	Lys	4.37	0.791		609	Leu	3.693	1.252		814	Ser	2.796	0.329		814	Ser	2.384	0.213
	373	Gly	2.079	0.426		373	Gly	2.197	0.874		373	Gly	3.471	0.78		389	Leu	12.053	3.817		581	Asp	3.583	0.569		581	Asp	2.607	0.487		581	Asp	3.223	0.542		610	Thr	6.74	1.979		815	Val	2.261	0.138		815	Val	2.241	0.11
	374	Ala	2.339	0.396		374	Ala	2.311	0.351		374	Ala	2.728	0.404		390	Ser	13.138	4.462		582	Val	2.328	0.325		582	Val	2.641	0.322		582	Val	3.193	0.422		611	Ala	4.533	0.832		818	Gly	2.176	0.192		818	Gly	2.324	0.138
	375	Thr	2.155	0.421		375	Thr	3.035	0.704		375	Thr	4.208	1.129		410	Thr	6.903	1.799		583	Ala	2.237	0.652		583	Ala	2.925	0.545		583	Ala	4.273	0.758		626	Ser	4.448	1.499		819	Ala	2.362	0.127		819	Ala	2.27	0.073
	376	Ala	1.878	0.475		376	Ala	4.832	1.052		376	Ala	8.065	3.77		411	Thr	4.207	0.539		585	Ser	2.703	0.511		585	Ser	3.8	0.473		585	Ser	3.759	0.712		627	Thr	5.761	2		820	Gly	1.675	0.155		820	Gly	1.823	0.108
	377	Trp	2.022	0.365		377	Trp	7.541	1.94		379	Asp	3.177	1.026		412	Thr	3.67	0.868		586	Ile	2.173	0.752		586	Ile	2.418	0.587		586	Ile	6.018	1.156		628	Ala	4.529	1.65		821	Ala	1.917	0.146		821	Ala	1.822	0.078
	378	Gly	2.766	0.473		378	Gly	6.123	2.287		380	Leu	8.498	2.868		413	Thr	4.069	1		587	Asp	2.176	0.239		587	Asp	3	0.235		587	Asp	3.116	0.303		629	Ser	4.771	0.806		823	Ser	1.979	0.176		823	Ser	2.045	0.166
	379	Asp	2.187	0.204		379	Asp	3.336	0.404		381	Leu	11.055	3.784		414	Glu	3.138	0.659		588	Leu	2.523	0.346		588	Leu	2.767	0.313		588	Leu	1.757	0.526		633	Ala	3.262	0.477		824	Val	2.047	0.124		824	Val	2.006	0.086
	380	Leu	2.454	0.338		380	Leu	4.495	0.81		382	Gly	5.649	1.207		416	Ala	2.529	0.522		589	Phe	3.279	0.562		589	Phe	6.548	1.434		590	Gly	6.772	2.199		634	Glu	3.775	0.84		825	Gly	2.103	0.164		825	Gly	2.408	0.102
	381	Leu	2.01	0.3		381	Leu	4.695	0.75		383	Glu	4.744	0.935		417	Ser	2.451	0.657		590	Gly	3.109	0.651		590	Gly	3.976	0.733		591	Thr	5.887	1.359		635	Ser	12.694	4.639		826	Gln	2.258	0.167		826	Gln	2.522	0.118
	382	Gly	2.425	0.344		382	Gly	2.902	0.841		384	Asp	5.993	0.988		418	Ala	3.824	0.993		591	Thr	2.575	0.605		591	Thr	3.741	0.645		592	Asp	7.196	1.769		636	Ser	5.109	1.438		830	Gly	1.907	0.179		830	Gly	2.015	0.081
	383	Glu	2.314	0.321		383	Glu	3.768	0.603		385	Ser	2.72	1.516		419	Ser	2.282	0.39		592	Asp	3.326	0.678		592	Asp	3.29	0.797		595	Ser	8.935	4.675		638	Val	8.266	1.299		831	Tyr	2.306	0.173		831	Tyr	2.068	0.109
	384	Asp	2.562	0.346		384	Asp	3.349	0.556		386	Leu	5.015	1.635		420	Ala	3.574	0.632		594	Phe	2.034	0.602		594	Phe	6.988	1.896		596	Ser	3.793	0.885		639	Ile	11.926	6.404		832	Gly	2.607	0.218		832	Gly	2.608	0.168
	385	Ser	2.909	0.504		385	Ser	2.928	0.812		387	Ala	3.895	0.461		421	Ser	2.767	0.676		595	Ser	2.442	0.811		595	Ser	4.329	1.226		599	Arg	2.593	0.638		641	Leu	6.482	0.934		836	Ala	2.346	0.14		836	Ala	2.367	0.142
	386	Leu	2.923	0.389		386	Leu	3.334	0.743		388	Ala	5.221	0.924		422	Ala	2.739	1.21		596	Ser	2.572	0.237		596	Ser	2.717	0.252		600	Gly	4.545	0.982		644	Asp	5.123	1.397		837	Gly	2.173	0.205		837	Gly	2.076	0.13
	387	Ala	2.305	0.259		387	Ala	2.935	0.313		389	Leu	4.406	0.889		423	Thr	1.915	0.795		599	Arg	2.803	0.849		599	Arg	2.281	0.537		601	Ala	3.119	0.397		646	Phe	9.03	3.467		838	Thr	2.376	0.129		838	Thr	2.401	0.084
	388	Ala	2.798	0.368		388	Ala	3.122	0.805		390	Ser	3.398	0.973		424	Thr	4.165	1.082		600	Gly	1.714	0.718		600	Gly	3.01	0.724		602	Ser	4.325	0.728		648	Ser	8.567	2.36		839	Gly	2.159	0.22		839	Gly	2.379	0.142
	389	Leu	2.384	0.462		389	Leu	3.208	0.683		391	Ser	2.344	0.965		425	Ala	2.844	0.712		601	Ala	2.923	0.499		601	Ala	3.375	0.379		606	Glu	4.067	0.583		649	Ser	4.326	0.739		840	Met	2.387	0.201		840	Met	2.447	0.129
	390	Ser	3.125	0.474		390	Ser	3.568	0.789		392	Val	4.793	0.877		426	Val	4.101	0.522		602	Ser	3.079	0.624		602	Ser	2.777	0.527		607	Ser	3.601	0.783		651	Ser	4.588	1.258		841	Thr	2.157	0.157		841	Thr	2.508	0.112
	391	Ser	2.515	0.906		391	Ser	3.381	1.224		395	Glu	3.621	0.824		427	Thr	4.487	0.43		606	Glu	2.711	0.482		606	Glu	3.012	0.502		608	Ser	2.35	1.499		652	Glu	5.215	1.583		845	Gln	2.378	0.172		845	Gln	2.216	0.117
	392	Val	2.296	0.38		392	Val	2.476	0.635		396	Ala	4.828	0.992		428	Ala	3.031	0.959		607	Ser	2.494	0.48		607	Ser	3.542	0.53		609	Leu	4.189	0.753		653	Thr	5.95	1.662		846	Gln	2.524	0.154		846	Gln	2.144	0.132
	395	Glu	2.503	0.423		395	Glu	2.856	0.666		398	Ile	5.874	1.167		429	Ala	4.923	1.139		608	Ser	1.632	1.124		608	Ser	3.142	1.216		610	Thr	2.93	0.665		654	Gln	4.833	0.562		850	Phe	2.326	0.14		850	Phe	2.501	0.121
	396	Ala	2.193	0.371		396	Ala	2.035	0.558		403	Glu	8.577	2.341		430	Thr	5.417	1.113		609	Leu	1.92	0.436		609	Leu	4.751	0.55		611	Ala	2.399	0.337		658	Gln	6.84	1.557		851	Ala	2.997	0.28		851	Ala	2.95	0.183
	398	Ile	2.307	0.298		398	Ile	1.736	0.427		405	Ser	10.577	2.928		432	Glu	7.294	2.106		610	Thr	2.995	0.588		610	Thr	4.096	0.551		615	Ser	3.659	0.749		659	Ala	5.067	1.731		852	Gln	2.674	0.193		852	Gln	2.857	0.149
	403	Glu	2.659	0.36		403	Glu	3.348	0.728		410	Thr	4.374	0.996		434	Asp	4.744	0.926		611	Ala	2.012	0.317		611	Ala	2.095	0.472		616	Val	4.867	0.738		660	Val	2.977	0.849		854	Met	2.928	0.312		854	Met	2.895	0.195
	405	Ser	2.424	0.442		405	Ser	2.756	0.924		411	Thr	2.919	0.349		438	Asp	3.065	0.663		615	Ser	2.092	0.563		615	Ser	2.122	0.548		617	Asp	3.521	0.605		661	Ser	3.97	1.381		855	Met	2.84	0.204		855	Met	2.462	0.143
	410	Thr	3.032	0.508		410	Thr	3.41	0.815		412	Thr	1.999	0.5		442	Ala	3.692	1.371		616	Val	2.626	0.457		616	Val	2.992	0.478		618	Ala	4.57	0.982		662	Ser	6.044	2.388		859	Phe	2.398	0.238		859	Phe	2.714	0.159
	411	Thr	2.292	0.3		411	Thr	2.618	0.32		413	Thr	2.695	0.891		443	Ser	5.742	1.358		617	Asp	2.143	0.26		617	Asp	2.811	0.268		619	Phe	24.533	8.115		663	Ser	4.458	0.894		860	Gly	3.115	0.331		860	Gly	2.551	0.185
	412	Thr	2.13	0.513		412	Thr	2.7	0.535		414	Glu	2.416	0.562		445	Gly	4.493	1.102		618	Ala	1.856	0.496		618	Ala	3.291	0.565		621	Ala	2.673	1.082		664	Ser	7.913	2.571		861	Ala	2.422	0.227		861	Ala	2.434	0.139
	413	Thr	2.674	0.66		413	Thr	3.421	1.066		416	Ala	1.741	0.481		446	Glu	3.969	1.073		619	Phe	3.026	0.563		619	Phe	6.028	0.954		626	Ser	3.371	0.832		665	Ala	3.494	0.999		862	Ala	1.941	0.166		862	Ala	2.038	0.107
	414	Glu	1.885	0.418		414	Glu	2.68	0.567		417	Ser	2.948	0.594		447	Ala	2.989	0.767		620	Ala	1.493	0.56		620	Ala	5.74	1.339		627	Thr	3.446	1.066		667	Ala	6.675	2.585		863	Ala	2.24	0.143		863	Ala	1.974	0.108
	416	Ala	1.503	0.345		416	Ala	1.912	0.478		418	Ala	1.998	0.827		453	Ser	2.656	0.582		621	Ala	2.786	0.514		621	Ala	2.903	0.498		628	Ala	1.911	0.587		668	Asp	7.464	3.673		864	Val	2.637	0.093		864	Val	2.677	0.063
	417	Ser	1.477	0.421		417	Ser	2.284	0.608		419	Ser	2.298	0.35		454	Glu	2.461	0.662		626	Ser	1.909	1.002		626	Ser	2.954	0.706		629	Ser	2.797	0.554		669	Leu	8.827	4.634		866	Gly	2.63	0.205		866	Gly	2.268	0.131
	418	Ala	2.374	0.575		418	Ala	1.885	0.981		420	Ala	2.774	0.579		455	Gly	2.285	0.669		627	Thr	1.805	0.851		627	Thr	1.248	0.785		633	Ala	3.183	0.311		688	Ala	4.541	2.16		867	Thr	2.365	0.179		867	Thr	2.418	0.168
	419	Ser	2.087	0.292		419	Ser	2.019	0.33		421	Ser	1.433	0.841		456	Ala	3.211	0.605		628	Ala	1.689	0.641		628	Ala	2.682	0.595		634	Glu	2.402	0.738		689	Gln	4.711	1.144		868	Gln	2.551	0.208		868	Gln	2.617	0.133
	420	Ala	2.328	0.407		420	Ala	2.457	0.603		422	Ala	1.904	0.802		460	Thr	2.754	0.484		629	Ser	2.367	0.605		629	Ser	2.7	0.526		635	Ser	4.088	0.844		690	Asn	5.257	2.763		869	Leu	2.675	0.142		869	Leu	2.669	0.09
	421	Ser	1.616	0.39		421	Ser	1.849	0.529		423	Thr	2.429	0.624		467	Ala	2.918	0.947		633	Ala	2.038	0.296		633	Ala	2.663	0.279		636	Ser	2.889	0.423		691	Asn	3.765	1.246		870	Ser	2.044	0.213		870	Ser	2.286	0.109
	422	Ala	2.745	0.545		422	Ala	2.796	0.871		424	Thr	2.375	1.067		468	Leu	3.884	0.791		634	Glu	1.761	0.563		634	Glu	2.42	0.471		637	Gly	6.635	3.571		699	Ala	5.155	1.884		885	Ala	2.696	0.176		885	Ala	2.634	0.107
	423	Thr	1.966	0.419		423	Thr	2.216	0.527		425	Ala	1.965	0.44		469	Asp	3.069	0.825		635	Ser	2.634	0.515		635	Ser	3.518	0.457		638	Val	3.367	0.467							886	Lys	2.544	0.122		886	Lys	2.854	0.099
	424	Thr	2.278	0.525		424	Thr	1.156	0.575		426	Val	2.759	0.263		470	Ala	3.551	0.908		636	Ser	2.741	0.359		636	Ser	2.647	0.314		639	Ile	3.637	0.676							887	Asp	2.714	0.139		887	Asp	2.996	0.099
	425	Ala	2.014	0.476		425	Ala	2.274	0.662		427	Thr	3.141	0.31		471	Cys	4.426	0.77		637	Gly	4.118	1.136		637	Gly	3.511	0.825		640	Asp	3.779	0.769							889	Leu	3.536	0.244		889	Leu	3.275	0.116
	426	Val	2.139	0.185		426	Val	2.278	0.255		428	Ala	2.557	0.516		472	Ser	3.402	0.861		638	Val	2.481	0.319		638	Val	2.56	0.288		641	Leu	3.816	0.422							890	Ala	3.593	0.188		890	Ala	3.407	0.107
	427	Thr	2.196	0.287		427	Thr	2.454	0.295		429	Ala	2.445	0.81		473	Gly	3.831	1.301		639	Ile	2.826	0.497		639	Ile	2.38	0.443		643	Gly	6.742	0.855							891	Asp	2.936	0.184		891	Asp	2.947	0.115
	428	Ala	2.305	0.48		428	Ala	2.112	0.447		430	Thr	2.889	0.643		480	Glu	4.479	1.209		640	Asp	2.623	0.5		640	Asp	2.818	0.508		644	Asp	3.636	0.699							892	Leu	3.228	0.183		892	Leu	3.135	0.106
	429	Ala	2.069	0.372		429	Ala	2.268	0.616		432	Glu	3.582	0.62		481	Gly	3.431	0.846		641	Leu	2.159	0.272		641	Leu	2.885	0.231		645	Ala	9.797	6.13							893	Asn	3.083	0.201		893	Asn	3.424	0.169
	430	Thr	2.024	0.386		430	Thr	3.071	0.866		433	Val	4.851	0.913		482	Ser	6.251	1.226		642	Phe	2.408	0.532		642	Phe	6.982	1.402		646	Phe	3.113	0.646							894	Ile	3.248	0.21		894	Ile	3.644	0.138
	432	Glu	2.504	0.331		432	Glu	2.1	0.471		434	Asp	4.636	0.652		483	Ala	3.414	0.673		643	Gly	2.292	0.262		643	Gly	2.846	0.295		648	Ser	3.544	0.521
	433	Val	1.962	0.311		433	Val	2.932	0.44		436	Phe	14.196	4.89		484	Glu	4.143	0.736		644	Asp	3.433	0.727		644	Asp	3.398	0.671		649	Ser	3.545	0.449
	434	Asp	2.68	0.368		434	Asp	3.379	0.398		437	Gly	3.658	1.808		485	Ala	3.522	1.026		645	Ala	3.022	0.639		645	Ala	5.249	1.042		650	Ala	3.478	0.958
	436	Phe	2.956	0.38		436	Phe	9.997	2.441		438	Asp	3.052	0.468		486	Ala	5.619	1.049		646	Phe	3.052	0.565		646	Phe	3.693	0.598		651	Ser	3.941	0.623
	437	Gly	2.13	0.331		437	Gly	4.015	0.795		439	Ala	3.746	0.637		488	Glu	10.107	2.048		647	Gly	2.865	0.63		647	Gly	5.515	1.506		652	Glu	3.438	0.797
	438	Asp	1.86	0.189		438	Asp	2.964	0.337		442	Ala	2.075	0.574		489	Leu	1.843	2.456		648	Ser	2.336	0.399		648	Ser	2.383	0.353		653	Thr	2.812	0.69
	439	Ala	1.888	0.343		439	Ala	2.938	0.435		443	Ser	2.646	0.532		490	Asp	11.547	4.408		649	Ser	2.699	0.381		649	Ser	3.308	0.363		654	Gln	3.121	0.291
	440	Phe	2.511	0.37		441	Ala	4.546	1.355		445	Gly	3.051	0.618		491	Leu	10.337	5.356		650	Ala	2.433	0.651		650	Ala	2.325	0.739		658	Gln	3.386	0.645
	441	Ala	1.636	0.405		442	Ala	1.451	1.136		446	Glu	3.316	0.638		492	Phe	4.104	5.114		651	Ser	2.201	0.531		651	Ser	3.118	0.505		659	Ala	1.589	0.546
	442	Ala	1.89	0.43		443	Ser	1.71	0.455		447	Ala	3.365	0.647							652	Glu	2.332	0.499		652	Glu	2.31	0.468		660	Val	3.134	0.585
	443	Ser	2.477	0.352		445	Gly	2.151	0.555		453	Ser	2.067	0.492							653	Thr	2.475	0.724		653	Thr	2.14	0.586		661	Ser	2.62	0.629
	445	Gly	1.709	0.412		446	Glu	3.452	0.453		454	Glu	1.734	0.558							654	Gln	2.416	0.251		654	Gln	2.951	0.246		662	Ser	4.303	0.575
	446	Glu	2.312	0.335		447	Ala	2.35	0.666		455	Gly	2.723	0.662							658	Gln	2.466	0.512		658	Gln	2.397	0.459		663	Ser	2.772	0.602
	447	Ala	1.728	0.361		453	Ser	2.662	0.499		456	Ala	2.277	0.56							659	Ala	2.816	0.649		659	Ala	2.398	0.66		664	Ser	2.94	0.997
	453	Ser	2.092	0.372		454	Glu	1.734	0.51		460	Thr	1.726	0.25							660	Val	3.072	0.704		660	Val	2.28	0.805		665	Ala	2.284	0.762
	454	Glu	1.651	0.394		455	Gly	2.549	0.604		467	Ala	2.491	0.551							661	Ser	2.548	0.62		661	Ser	3.198	0.575		667	Ala	3.58	0.923
	455	Gly	1.185	0.445		456	Ala	2.161	0.545		468	Leu	3.594	0.499							662	Ser	2.718	0.491		662	Ser	3.842	0.487		668	Asp	4.108	0.684
	456	Ala	2.094	0.39		460	Thr	1.829	0.276		469	Asp	2.515	0.595							663	Ser	2.859	0.535		663	Ser	3.369	0.433		669	Leu	4.057	0.711
	460	Thr	1.549	0.251		467	Ala	2.599	0.485		470	Ala	2.65	0.416							664	Ser	1.956	0.805		664	Ser	3.475	0.803		670	Leu	4.071	1.193
	467	Ala	1.721	0.352		468	Leu	2.943	0.312		471	Cys	2.728	0.456							665	Ala	1.62	0.999		665	Ala	2.504	0.658		671	Ala	4.268	0.801
	468	Leu	2.157	0.347		469	Asp	2.456	0.993		472	Ser	1.989	0.602							667	Ala	2.954	0.653		667	Ala	3.036	0.574		674	Gly	2.819	1.578
	469	Asp	1.892	0.439		470	Ala	1.852	0.474		473	Gly	4.127	0.487							668	Asp	2.491	0.232		668	Asp	2.898	0.253		675	Gly	3.515	0.974
	470	Ala	2.238	0.474		471	Cys	1.927	0.405		474	Asn	3.866	0.353							669	Leu	2.579	0.537		669	Leu	3.159	0.541		676	Ser	5.079	2.163
	471	Cys	2.844	0.432		472	Ser	1.438	0.81		476	Asp	13.197	7.148							670	Leu	2.08	0.597		670	Leu	2.231	0.564		678	Met	5.87	2.871
	472	Ser	2.669	0.51		473	Gly	2.135	0.352		479	Ala	2.931	0.631							671	Ala	2.708	0.561		671	Ala	3.473	0.552		679	Ala	4.66	2.418
	473	Gly	2.557	0.464		474	Asn	2.721	0.313		480	Glu	2.454	0.848							672	Gly	3.4	0.658		672	Gly	2.345	1.106		688	Ala	2.752	0.663
	474	Asn	2.259	0.259		476	Asp	3.689	0.646		481	Gly	2.671	0.552							673	Phe	1.655	0.434		673	Phe	3.245	0.6		689	Gln	2.498	0.522
	476	Asp	2.867	0.242		479	Ala	2.307	0.437		482	Ser	3.001	0.683							674	Gly	2.811	0.485		674	Gly	3.277	0.708		690	Asn	3.372	1.141
	477	Phe	2.8	0.444		480	Glu	2.447	0.55		483	Ala	2.403	0.552							675	Gly	1.357	0.694		675	Gly	2.851	0.726		691	Asn	2.046	0.743
	479	Ala	2.903	0.396		481	Gly	2.536	0.536		484	Glu	3.346	0.398							676	Ser	3.257	1.038		676	Ser	3.733	1.218		699	Ala	2.893	0.734
	480	Glu	2.8	0.4		482	Ser	3.375	0.685		485	Ala	2.372	0.65							677	Phe	1.68	0.536		677	Phe	3.721	1.948
	481	Gly	1.773	0.365		483	Ala	1.523	0.502		486	Ala	2.422	0.5							678	Met	2.206	0.794		678	Met	3.404	1.007
	482	Ser	1.804	0.438		484	Glu	2.499	0.412		488	Glu	3.503	0.566							679	Ala	2.191	0.614		679	Ala	2.8	1.013
	483	Ala	1.971	0.47		485	Ala	2.5	0.494		489	Leu	4.643	0.562							688	Ala	3.092	0.698		688	Ala	3.114	0.596
	484	Glu	1.581	0.298		486	Ala	2.848	0.52		490	Asp	4.873	0.815							689	Gln	2.461	0.631		689	Gln	2.521	0.571
	485	Ala	2.007	0.396		488	Glu	3.352	0.664		491	Leu	6.135	1.743							690	Asn	2.437	0.852		690	Asn	3.486	0.764
	486	Ala	2.417	0.328		489	Leu	2.502	0.408		492	Phe	8.21	1.686							691	Asn	2.943	0.88		691	Asn	1.888	0.698
	488	Glu	2.426	0.329		490	Asp	3.302	0.577		493	Ala	8.179	2.407							699	Ala	3.059	0.738		699	Ala	3.313	0.629
	489	Leu	2.435	0.364		491	Leu	4.275	0.598		494	Met	3.789	0.947
	490	Asp	2.687	0.372		492	Phe	3.331	1.572		498	Glu	3.33	0.769
	491	Leu	2.733	0.265		493	Ala	4.805	1.093
	492	Phe	4.15	0.586		494	Met	2.802	0.826
	493	Ala	2.05	0.501		498	Glu	2.288	0.652
	494	Met	2.868	0.517
	498	Glu	3.093	0.469
	499	Thr	1.867	0.633

## Sheet: Figure S12
	Fig. S12A
	AP180 281-500, 600 MHz, 25°C					AP180 281-500 5% AP2β2, 600 MHz, 25°C					AP180 281-500 15% AP2β2, 600 MHz, 25°C					AP180 281-500 50% AP2β2, 600 MHz, 25°C					AP180 399-598, 600 MHz, 25°C					AP180 399-598 5% AP2β2, 600 MHz, 25°C					AP180 399-598 15% AP2β2, 600 MHz, 25°C					AP180 399-598 50% AP2β2, 600 MHz, 25°C					AP180 540-740, 600 MHz, 25°C					AP180 540-740 5% AP2β2, 600 MHz, 25°C
	AA number	AA type	R1ρ	R1ρ error		AA number	AA type	R1ρ	R1ρ error		AA number	AA type	R1ρ	R1ρ error		AA number	AA type	R1ρ	R1ρ error		AA number	AA type	R1ρ	R1ρ error		AA number	AA type	R1ρ	R1ρ error		AA number	AA type	R1ρ	R1ρ error		AA number	AA type	R1ρ	R1ρ error		AA number	AA type	R1ρ	R1ρ error		AA number	AA type	R1ρ	R1ρ error
	282	Leu	2.126	0.185		282	Leu	2.073	0.168		282	Leu	2.088	0.137		282	Leu	2.189	0.117		399	Ser	1.949	0.102		399	Ser	1.979	0.094		399	Ser	2.067	0.1		399	Ser	1.732	0.322		540	Ala	2.327	0.093		540	Ala	2.522	0.015
	283	Asn	2.227	0.165		283	Asn	2.172	0.122		283	Asn	2.15	0.171		283	Asn	2.395	0.117		400	Asp	2.251	0.079		400	Asp	2.073	0.061		400	Asp	2.207	0.084		400	Asp	2.465	0.218		541	Ala	2.388	0.092		541	Ala	2.508	0.024
	284	Thr	2.317	0.129		284	Thr	2.333	0.121		284	Thr	2.32	0.107		284	Thr	2.346	0.102		402	Phe	2.261	0.063		402	Phe	2.349	0.044		402	Phe	2.557	0.093		402	Phe	2.806	0.266		542	Thr	1.542	0.211		542	Thr	1.279	0.022
	285	Leu	2.242	0.117		285	Leu	2.235	0.129		285	Leu	2.336	0.116		285	Leu	2.35	0.059		403	Ala	2.189	0.06		403	Ala	2.41	0.066		403	Ala	2.549	0.063		403	Ala	2.93	0.27		543	Thr	1.302	0.152		543	Thr	1.715	0.031
	286	Glu	2.205	0.112		286	Glu	2.155	0.102		286	Glu	2.09	0.14		286	Glu	2.215	0.047		405	Glu	2.132	0.056		405	Glu	2.235	0.064		405	Glu	2.406	0.052		405	Glu	2.137	0.178		545	Ala	1.694	0.168		545	Ala	1.74	0.019
	287	Gly	2.169	0.109		287	Gly	2.212	0.158		287	Gly	2.059	0.146		287	Gly	2.187	0.063		410	Thr	2.291	0.089		410	Thr	2.161	0.076		410	Thr	2.275	0.066		410	Thr	2.424	0.21		546	Thr	1.68	0.128		546	Thr	1.787	0.021
	288	Lys	2.126	0.103		288	Lys	2.094	0.156		288	Lys	2.231	0.178		288	Lys	2.21	0.058		411	Thr	2.4	0.097		411	Thr	2.47	0.039		411	Thr	2.711	0.048		411	Thr	2.113	1.616		547	Thr	1.965	0.186		547	Thr	1.905	0.042
	289	Lys	2.135	0.12		289	Lys	2.172	0.127		289	Lys	2.114	0.15		289	Lys	2.47	0.037		412	Thr	2.404	0.072		412	Thr	2.481	0.068		412	Thr	2.488	0.053		412	Thr	2.444	0.182		548	Ser	1.767	0.171		548	Ser	2.047	0.041
	291	Gly	2.297	0.108		291	Gly	2.287	0.135		291	Gly	2.205	0.143		291	Gly	2.223	0.095		413	Thr	2.216	0.062		413	Thr	2.27	0.06		413	Thr	2.42	0.053		413	Thr	2.207	0.175		554	Thr	1.79	0.096		554	Thr	1.865	0.017
	292	Asn	2.222	0.137		292	Asn	2.391	0.2		292	Asn	2.205	0.117		292	Asn	2.45	0.179		414	Glu	2.03	0.051		414	Glu	2.036	0.045		414	Glu	2.142	0.048		414	Glu	2.181	0.145		555	Ala	1.906	0.192		555	Ala	1.885	0.017
	293	Asn	2.136	0.138		293	Asn	2.087	0.104		293	Asn	2.132	0.138		293	Asn	2.216	0.125		416	Ala	2.112	0.056		416	Ala	2.114	0.045		416	Ala	2.108	0.06		416	Ala	2.127	0.152		556	Ala	1.71	0.098		556	Ala	1.724	0.019
	294	Glu	2.04	0.116		294	Glu	2.099	0.127		294	Glu	1.936	0.108		294	Glu	2.064	0.05		417	Ser	2.099	0.062		417	Ser	1.864	0.059		417	Ser	2.062	0.063		417	Ser	1.873	0.191		557	Ala	1.94	0.096		557	Ala	1.915	0.016
	295	Gly	1.814	0.1		295	Gly	1.962	0.132		295	Gly	1.896	0.099		295	Gly	1.844	0.058		418	Ala	2.027	0.058		418	Ala	2.104	0.036		418	Ala	2.285	0.043		418	Ala	2.145	0.157		560	Ala	2.187	0.07		560	Ala	2.13	0.011
	296	Ser	2.002	0.146		296	Ser	1.994	0.176		296	Ser	1.826	0.127		296	Ser	1.952	0.075		419	Ser	1.914	0.036		419	Ser	1.709	0.033		419	Ser	1.906	0.035		419	Ser	2.009	0.114		561	Leu	2.504	0.126		561	Leu	2.442	0.02
	297	Gly	1.785	0.101		297	Gly	1.962	0.146		297	Gly	1.804	0.082		297	Gly	1.965	0.089		420	Ala	1.993	0.069		420	Ala	1.928	0.051		420	Ala	1.989	0.054		420	Ala	1.991	0.179		562	Asp	2.741	0.127		562	Asp	2.734	0.022
	298	Ala	1.684	0.086		298	Ala	1.797	0.123		298	Ala	1.656	0.093		298	Ala	1.807	0.042		421	Ser	1.755	0.057		421	Ser	1.851	0.059		421	Ser	1.974	0.06		421	Ser	2.362	0.251		563	Ile	3.119	0.228		563	Ile	2.894	0.019
	300	Ser	2.47	0.137		300	Ser	2.525	0.179		300	Ser	2.458	0.145		300	Ser	2.723	0.053		422	Ala	1.994	0.061		422	Ala	1.974	0.059		422	Ala	1.997	0.059		422	Ala	1.881	0.193		564	Phe	3.569	0.221		564	Phe	3.39	0.033
	302	Leu	2.795	0.147		302	Leu	2.774	0.181		302	Leu	2.675	0.139		302	Leu	3.23	0.067		423	Thr	1.99	0.064		423	Thr	2.046	0.034		423	Thr	2.208	0.043		423	Thr	2.405	0.265		566	Asp	2.729	0.105		566	Asp	2.807	0.019
	303	Ser	2.379	0.145		303	Ser	2.639	0.151		303	Ser	2.53	0.149		303	Ser	2.849	0.102		424	Thr	2.016	0.058		424	Thr	2.161	0.082		424	Thr	2.205	0.061		424	Thr	2.374	0.198		567	Leu	2.676	0.051		567	Leu	2.661	0.014
	304	Lys	2.366	0.187		304	Lys	2.408	0.149		304	Lys	2.297	0.232		304	Lys	2.502	0.107		425	Ala	2.062	0.051		425	Ala	1.983	0.038		425	Ala	2.013	0.038		425	Ala	2.445	0.174		568	Phe	3.235	0.168		568	Phe	3.309	0.022
	305	Ser	2.378	0.163		305	Ser	2.427	0.162		305	Ser	2.446	0.126		305	Ser	2.551	0.058		426	Val	1.804	0.052		426	Val	1.82	0.048		426	Val	2.071	0.052		426	Val	2.505	0.188		569	Asp	2.755	0.202		569	Asp	2.974	0.02
	306	Ser	2.247	0.124		306	Ser	2.286	0.189		306	Ser	2.213	0.132		306	Ser	2.331	0.134		427	Thr	2.301	0.051		427	Thr	2.051	0.073		427	Thr	2.345	0.057		427	Thr	2.737	0.324		570	Ser	2.302	0.129		570	Ser	2.368	0.019
	308	Ala	2.124	0.139		308	Ala	2.239	0.135		308	Ala	2.068	0.107		308	Ala	2.111	0.1		428	Ala	2.148	0.049		428	Ala	2.125	0.033		428	Ala	2.148	0.037		428	Ala	2.749	0.148		571	Ala	2.193	0.103		571	Ala	2.377	0.017
	309	Thr	2.198	0.115		309	Thr	2.182	0.142		309	Thr	2.071	0.106		309	Thr	2.384	0.041		429	Ala	1.812	0.056		429	Ala	1.923	0.037		429	Ala	2.192	0.038		429	Ala	3.115	0.207		573	Glu	2.593	0.115		573	Glu	2.488	0.015
	310	Thr	2.309	0.121		310	Thr	2.332	0.162		310	Thr	2.193	0.15		310	Thr	2.363	0.077		430	Thr	1.997	0.059		430	Thr	2.079	0.066		430	Thr	2.262	0.066		430	Thr	3.332	0.303		574	Val	2.762	0.052		574	Val	2.737	0.013
	311	Val	1.846	0.087		311	Val	1.864	0.098		311	Val	1.796	0.095		311	Val	1.906	0.059		432	Glu	2.263	0.06		432	Glu	2.502	0.051		432	Glu	3.019	0.065		432	Glu	5.186	0.458		575	Ala	2.293	0.135		575	Ala	2.346	0.02
	312	Thr	2.305	0.157		312	Thr	2.26	0.162		312	Thr	2.284	0.14		312	Thr	2.346	0.066		433	Val	2.299	0.054		433	Val	2.421	0.053		433	Val	3.287	0.072		433	Val	3.497	0.262		576	Ala	2.467	0.164		576	Ala	2.315	0.016
	315	Asn	2.254	0.124		315	Asn	2.348	0.138		315	Asn	2.263	0.136		315	Asn	2.672	0.053		434	Asp	2.334	0.055		434	Asp	2.463	0.041		434	Asp	3.05	0.049		434	Asp	5.609	0.886		577	Ala	1.843	0.036		577	Ala	1.994	0.009
	316	Ser	2.438	0.143		316	Ser	2.454	0.137		316	Ser	2.232	0.129		316	Ser	2.539	0.065		436	Phe	2.313	0.072		436	Phe	3.056	0.164		436	Phe	4.083	0.226		437	Gly	3.236	0.293		578	Ser	2.271	0.124		578	Ser	2.259	0.019
	317	Thr	2.564	0.137		317	Thr	2.535	0.162		317	Thr	2.443	0.133		317	Thr	2.688	0.052		437	Gly	2.328	0.079		437	Gly	2.582	0.037		437	Gly	3.031	0.067		438	Asp	9.055	8.844		579	Lys	2.402	0.105		579	Lys	2.396	0.025
	319	Ala	1.997	0.101		319	Ala	1.996	0.127		319	Ala	1.967	0.106		319	Ala	2.171	0.042		438	Asp	1.881	0.042		438	Asp	2.82	0.041		438	Asp	3.989	0.102		439	Ala	2.202	1.363		581	Asp	2.396	0.113		581	Asp	2.312	0.02
	320	Lys	2.285	0.121		320	Lys	2.28	0.166		320	Lys	2.152	0.103		320	Lys	2.462	0.054		439	Ala	2.359	0.052		439	Ala	2.973	0.06		439	Ala	4.048	0.123		440	Phe	2.672	1.348		582	Val	2.106	0.102		582	Val	2.126	0.013
	321	Thr	2.581	0.145		321	Thr	2.523	0.174		321	Thr	2.319	0.134		321	Thr	2.642	0.1		440	Phe	2.11	0.055		440	Phe	2.448	0.045		440	Phe	3.004	0.098		441	Ala	2.752	1.758		583	Ala	2.25	0.129		583	Ala	2.376	0.018
	322	Ile	2.369	0.144		322	Ile	2.436	0.141		322	Ile	2.207	0.131		322	Ile	2.426	0.056		441	Ala	1.885	0.093		441	Ala	2.37	0.076		441	Ala	3.098	0.117		442	Ala	5.01	0.702		585	Ser	2.065	0.19		585	Ser	2.305	0.02
	323	Glu	1.949	0.103		323	Glu	2.038	0.135		323	Glu	2.13	0.139		323	Glu	2.819	0.082		442	Ala	1.827	0.058		442	Ala	1.829	0.054		442	Ala	2.729	0.102		443	Ser	4.342	0.446		586	Ile	2.637	0.098		586	Ile	2.736	0.014
	324	Thr	2.182	0.113		324	Thr	2.231	0.144		324	Thr	2.362	0.126		324	Thr	3.034	0.071		443	Ser	1.839	0.052		443	Ser	2.011	0.053		443	Ser	2.33	0.067		445	Gly	2.679	0.343		587	Asp	2.579	0.06		587	Asp	2.655	0.018
	328	Val	2.14	0.128		328	Val	2.14	0.132		328	Val	2.092	0.12		328	Val	2.527	0.028		445	Gly	1.901	0.064		445	Gly	1.943	0.066		445	Gly	2.007	0.076		446	Glu	2.922	1.227		588	Leu	1.966	0.055		588	Leu	2.093	0.012
	329	Asp	2.572	0.148		329	Asp	2.799	0.181		329	Asp	2.812	0.151		329	Asp	3.715	0.106		446	Glu	1.923	0.06		446	Glu	1.964	0.089		446	Glu	2.012	0.063		447	Ala	2.202	0.168		589	Phe	2.841	0.119		589	Phe	3.212	0.025
	330	Ile	2.509	0.155		330	Ile	2.516	0.182		330	Ile	2.309	0.179		330	Ile	2.891	0.052		447	Ala	2.189	0.039		447	Ala	2.007	0.044		447	Ala	2.069	0.028		453	Gly	2.035	0.203		590	Gly	2.43	0.13		590	Gly	2.829	0.022
	331	Phe	2.728	0.153		331	Phe	2.883	0.209		331	Phe	2.86	0.151		331	Phe	3.29	0.062		453	Gly	1.619	0.053		453	Gly	1.636	0.072		453	Gly	1.745	0.059		454	Ala	2.291	0.217		591	Thr	2.269	0.146		591	Thr	2.594	0.02
	332	Ala	2.552	0.133		332	Ala	2.727	0.164		332	Ala	2.609	0.185		332	Ala	2.901	0.05		454	Ala	1.895	0.045		454	Ala	1.799	0.044		454	Ala	1.996	0.05		455	Thr	2.679	0.858		592	Asp	2.684	0.146		592	Asp	2.715	0.022
	333	Thr	2.276	0.126		333	Thr	2.267	0.16		333	Thr	2.359	0.119		333	Thr	2.395	0.062		455	Thr	1.868	0.064		455	Thr	1.724	0.06		455	Thr	1.904	0.068		456	Ala	2.584	0.215		594	Phe	2.306	0.142		594	Phe	2.49	0.02
	334	Ala	2.097	0.115		334	Ala	2.121	0.098		334	Ala	1.548	0.078		334	Ala	2.327	0.05		456	Ala	2.194	0.042		456	Ala	2.166	0.048		456	Ala	2.302	0.046		460	Ala	2.687	0.14		595	Ser	2.48	0.187		595	Ser	2.591	0.028
	335	Ser	2.142	0.132		335	Ser	2.167	0.15		335	Ser	2.338	0.089		335	Ser	2.334	0.057		460	Ala	1.816	0.038		460	Ala	1.69	0.035		460	Ala	2.016	0.055		461	Thr	2.69	0.29		596	Ser	2.229	0.089		596	Ser	2.619	0.014
	336	Ala	2.016	0.106		336	Ala	2.097	0.113		336	Ala	2.086	0.164		336	Ala	2.231	0.068		461	Thr	2.169	0.1		461	Thr	2.278	0.086		461	Thr	2.597	0.132		467	Leu	5.89	4.266		599	Arg	2.387	0.146		599	Arg	2.299	0.019
	337	Ala	2.109	0.128		338	Ala	1.907	0.11		338	Ala	1.853	0.115		338	Ala	2.141	0.038		467	Leu	2.023	0.096		467	Leu	3.293	0.094		467	Leu	3.98	0.184		468	Asp	4.043	1.425		600	Gly	1.936	0.245		600	Gly	2.278	0.032
	338	Ala	1.933	0.11		340	Val	1.952	0.114		340	Val	1.857	0.107		340	Val	1.942	0.043		468	Asp	2.549	0.081		468	Asp	3.408	0.066		468	Asp	4.593	0.14		469	Ala	3.129	2.876		601	Ala	2.161	0.102		601	Ala	2.172	0.021
	340	Val	1.892	0.131		341	Ser	2.288	0.116		341	Ser	2.075	0.133		341	Ser	2.425	0.09		469	Ala	1.856	0.102		469	Ala	3.424	0.113		469	Ala	5.35	0.375		498	Glu	6.259	0.742		606	Glu	2.516	0.124		606	Glu	2.501	0.016
	341	Ser	2.415	0.143		342	Ser	2.514	0.134		342	Ser	2.546	0.143		342	Ser	3.118	0.081		470	Cys	2.028	0.116		470	Cys	3.36	0.098		470	Cys	4.84	0.253		499	Thr	3.796	0.383		607	Ser	2.61	0.108		607	Ser	2.678	0.016
	342	Ser	2.395	0.117		343	Ala	2.085	0.128		343	Ala	1.908	0.105		343	Ala	2.26	0.063		471	Ser	1.872	0.139		471	Ser	3.116	0.08		471	Ser	5.198	0.205		500	Ser	4.061	0.406		608	Ser	2.121	0.157		608	Ser	2.427	0.031
	343	Ala	2.233	0.102		344	Lys	2.12	0.13		344	Lys	1.969	0.122		344	Lys	2.263	0.049		472	Gly	1.912	0.119		472	Gly	2.731	0.125		472	Gly	4.09	0.346		501	Ala	3.251	0.255		609	Leu	2.407	0.136		609	Leu	2.49	0.017
	344	Lys	2.092	0.128		346	Ser	3.152	0.209		346	Ser	2.574	0.141		346	Ser	2.573	0.064		473	Asn	2.545	0.074		473	Asn	2.662	0.07		473	Asn	3.029	0.093		503	Val	2.964	0.232		610	Thr	2.315	0.132		610	Thr	2.489	0.02
	346	Ser	2.253	0.127		347	Ser	2.643	0.147		347	Ser	2.56	0.13		347	Ser	2.747	0.097		474	Asp	2.097	0.145		474	Asp	3.752	0.125		474	Asp	6.146	0.596		504	Val	2.708	0.272		611	Ala	2.148	0.082		611	Ala	2.036	0.014
	347	Ser	2.61	0.143		348	Asp	2.626	0.181		348	Asp	2.484	0.145		348	Asp	2.711	0.049		476	Phe	2.269	0.105		476	Phe	2.935	0.062		476	Phe	3.084	0.155		505	Thr	3.135	0.242		612	Asp	1.669	0.924		612	Asp	2.669	0.137
	348	Asp	2.561	0.16		349	Leu	2.346	0.14		349	Leu	2.136	0.119		349	Leu	2.502	0.046		477	Ala	2.332	0.077		477	Ala	3.684	0.097		477	Ala	3.717	0.144		507	Thr	3.25	0.254		613	Leu	2.755	1.047		613	Leu	2.57	0.144
	349	Leu	2.253	0.12		350	Leu	2.286	0.136		350	Leu	2.186	0.123		350	Leu	2.501	0.043		479	Ser	2.246	0.06		479	Ser	3.766	0.102		479	Ser	6.352	0.381		508	Ala	2.298	0.141		614	Leu	3.702	1.239		614	Leu	2.395	0.156
	350	Leu	2.302	0.133		351	Asp	2.837	0.199		351	Asp	2.943	0.212		351	Asp	2.672	0.042		480	Glu	2.07	0.062		480	Glu	3.547	0.104		480	Glu	5.454	0.602		516	Ala	2.376	0.189		615	Ser	2.565	0.119		615	Ser	2.499	0.018
	351	Asp	2.206	0.113		352	Leu	2.194	0.114		352	Leu	2.204	0.117		352	Leu	2.325	0.045		481	Gly	1.995	0.057		481	Gly	3.026	0.142		481	Gly	3.977	0.33		517	Thr	2.529	0.274		616	Val	2.385	0.106		616	Val	2.418	0.016
	352	Leu	2.167	0.101		353	Gln	2.613	0.18		353	Gln	2.358	0.147		353	Gln	2.754	0.048		482	Ser	1.836	0.055		482	Ser	3.1	0.102		482	Ser	4.906	0.386		518	Ala	2.433	0.2		617	Asp	2.472	0.1		617	Asp	2.502	0.015
	353	Gln	2.287	0.13		355	Asp	2.302	0.138		355	Asp	2.267	0.116		355	Asp	2.813	0.048		483	Ala	2.025	0.051		483	Ala	2.641	0.063		483	Ala	3.883	0.128		524	Thr	2.223	0.254		618	Ala	2.578	0.1		618	Ala	2.506	0.015
	355	Asp	2.266	0.116		356	Phe	2.339	0.144		356	Phe	2.305	0.122		356	Phe	2.677	0.052		484	Glu	1.903	0.053		484	Glu	2.173	0.079		484	Glu	3.402	0.127		525	Ala	2.217	0.199		619	Phe	2.639	0.14		619	Phe	2.605	0.04
	356	Phe	2.293	0.139		357	Ser	2.712	0.15		357	Ser	2.588	0.163		357	Ser	3.055	0.065		485	Ala	1.848	0.085		485	Ala	2.406	0.073		485	Ala	2.772	0.185		526	Val	2.002	0.194		620	Ala	2.002	0.106		620	Ala	2.269	0.016
	357	Ser	2.363	0.117		358	Gly	2.333	0.121		358	Gly	2.291	0.137		358	Gly	2.566	0.106		486	Ala	2.068	0.045		486	Ala	2.344	0.054		486	Ala	3.019	0.107		527	Ala	2.315	0.202		621	Ala	2.018	0.092		621	Ala	2.053	0.014
	358	Gly	2.246	0.134		359	Ala	2.029	0.111		359	Ala	2.083	0.128		359	Ala	2.282	0.044		488	Glu	2.495	0.059		488	Glu	2.666	0.055		488	Glu	2.927	0.045		528	Ala	1.738	0.086		626	Ser	2.115	0.26		626	Ser	2.242	0.035
	359	Ala	2.057	0.109		360	Ala	1.948	0.101		360	Ala	1.879	0.111		360	Ala	2.167	0.023		489	Leu	2.536	0.07		489	Leu	2.74	0.076		489	Leu	3.592	0.177		529	Thr	1.788	0.209		627	Thr	2.273	0.239		627	Thr	2.267	0.028
	360	Ala	1.926	0.106		361	Ala	1.844	0.097		361	Ala	1.74	0.095		361	Ala	1.958	0.036		490	Asp	2.755	0.075		490	Asp	3.475	0.113		490	Asp	5.5	0.296		530	Ala	2.055	0.205		628	Ala	2.057	0.253		628	Ala	2.077	0.022
	361	Ala	1.73	0.092		362	Gly	1.733	0.127		362	Gly	1.73	0.114		362	Gly	1.733	0.082		491	Leu	2.33	0.032		491	Leu	2.538	0.022		491	Leu	2.575	0.027		532	Ala	1.982	0.169		629	Ser	1.55	0.133		629	Ser	2.189	0.02
	362	Gly	1.676	0.102		363	Ala	1.797	0.107		363	Ala	2.012	0.112		363	Ala	2.395	0.03		492	Phe	3.022	0.083		492	Phe	4.434	0.131		492	Phe	6.448	0.366		533	Thr	2.13	0.149		633	Ala	1.967	0.094		633	Ala	2.219	0.013
	363	Ala	1.794	0.103		364	Ala	1.733	0.093		364	Ala	1.708	0.099		364	Ala	2.114	0.039		493	Ala	2.888	0.083		493	Ala	3.761	0.09		493	Ala	5.395	0.274		534	Thr	2.038	0.242		634	Glu	2.148	0.116		634	Glu	2.09	0.015
	364	Ala	1.726	0.095		365	Ala	1.819	0.127		365	Ala	1.798	0.125		365	Ala	1.973	0.036		494	Met	2.52	0.098		494	Met	3.183	0.122		494	Met	3.978	0.377		535	Thr	1.913	0.225		635	Ser	2.579	0.168		635	Ser	2.735	0.026
	365	Ala	1.801	0.093		367	Val	2.233	0.133		367	Val	2.04	0.104		367	Val	2.623	0.055		495	Lys	2.532	0.075		495	Lys	3.117	0.12		495	Lys	4.012	0.279		536	Thr	2.279	0.22		636	Ser	1.96	0.085		636	Ser	2.226	0.044
	367	Val	2.228	0.117		371	Thr	2.322	0.131		371	Thr	2.237	0.118		371	Thr	2.518	0.054		498	Glu	2.505	0.067		498	Glu	2.615	0.06		498	Glu	3.487	0.085		537	Thr	2.15	0.171		637	Gly	2.263	0.108		637	Gly	2.31	0.011
	371	Thr	2.339	0.131		372	Gly	2.293	0.162		372	Gly	2.223	0.14		372	Gly	2.498	0.119		499	Thr	2.401	0.08		499	Thr	2.562	0.088		499	Thr	2.81	0.102		540	Ala	1.891	0.154		638	Val	2.188	0.157		638	Val	2.323	0.01
	372	Gly	2.173	0.117		373	Gly	1.978	0.136		373	Gly	1.915	0.137		373	Gly	2.153	0.058		500	Ser	2.617	0.146		500	Ser	2.578	0.079		500	Ser	2.946	0.097		541	Ala	1.833	0.163		639	Ile	2.327	0.144		639	Ile	2.644	0.018
	373	Gly	1.991	0.114		374	Ala	2.614	0.168		374	Ala	2.311	0.131		374	Ala	2.387	0.087		501	Ala	2.462	0.073		501	Ala	2.355	0.069		501	Ala	2.627	0.076		542	Thr	1.948	0.15		640	Asp	2.8	0.13		640	Asp	2.875	0.02
	374	Ala	2.038	0.106		375	Thr	1.972	0.119		375	Thr	2.116	0.119		375	Thr	2.311	0.05		503	Val	2.313	0.098		503	Val	2.247	0.058		503	Val	2.398	0.068		543	Thr	2.401	0.091		641	Leu	2.699	0.078		641	Leu	2.768	0.015
	375	Thr	2.026	0.102		376	Ala	2.239	0.158		376	Ala	2.314	0.15		376	Ala	2.848	0.058		504	Val	2.498	0.062		504	Val	2.574	0.066		504	Val	2.561	0.073		545	Ala	2.359	0.111		642	Phe	3.207	0.136		642	Phe	3.506	0.022
	376	Ala	2.256	0.12		377	Trp	2.266	0.154		377	Trp	2.321	0.144		377	Trp	3.429	0.06		505	Thr	2.555	0.077		505	Thr	2.453	0.1		505	Thr	2.738	0.086		546	Thr	1.937	0.234		643	Gly	2.527	0.074		643	Gly	2.791	0.011
	377	Trp	2.192	0.134		378	Gly	2.37	0.135		378	Gly	2.575	0.15		378	Gly	3.597	0.072		507	Thr	2.526	0.088		507	Thr	2.61	0.1		507	Thr	2.599	0.084		547	Thr	2.86	0.196		644	Asp	2.575	0.119		644	Asp	2.529	0.018
	378	Gly	2.311	0.136		379	Asp	2.367	0.16		379	Asp	2.369	0.141		379	Asp	3.456	0.049		508	Ala	2.201	0.051		508	Ala	2.106	0.031		508	Ala	2.139	0.034		548	Ser	2.526	0.29		645	Ala	2.575	0.158		645	Ala	2.638	0.024
	379	Asp	2.228	0.115		380	Leu	2.257	0.142		380	Leu	2.36	0.154		380	Leu	3.452	0.056		516	Ala	2.124	0.042		516	Ala	2.218	0.038		516	Ala	2.396	0.048		554	Thr	1.928	0.225		647	Gly	2.181	0.112		647	Gly	2.33	0.018
	380	Leu	2.184	0.117		381	Leu	2.4	0.142		381	Leu	2.5	0.162		381	Leu	3.656	0.062		517	Thr	2.18	0.096		517	Thr	2.307	0.102		517	Thr	2.366	0.105		555	Ala	2.136	0.232		648	Ser	2.285	0.2		648	Ser	2.614	0.024
	381	Leu	2.217	0.108		382	Gly	2.24	0.128		382	Gly	2.251	0.138		382	Gly	2.952	0.053		518	Ala	2.296	0.082		518	Ala	2.232	0.063		518	Ala	2.524	0.074		556	Ala	1.978	0.198		649	Ser	2.112	0.111		649	Ser	2.399	0.044
	382	Gly	2.075	0.134		383	Glu	2.439	0.172		383	Glu	2.469	0.144		383	Glu	3.279	0.051		524	Thr	2.276	0.09		524	Thr	2.322	0.128		524	Thr	2.474	0.085		557	Ala	2.326	0.234		650	Ala	2.032	0.128		650	Ala	2.107	0.019
	383	Glu	2.413	0.13		384	Asp	2.548	0.146		384	Asp	2.7	0.156		384	Asp	3.311	0.06		525	Ala	2.072	0.069		525	Ala	2.142	0.056		525	Ala	2.136	0.062		560	Ala	2.656	0.258		651	Ser	2.231	0.118		651	Ser	2.141	0.018
	384	Asp	2.46	0.128		385	Ser	2.583	0.164		385	Ser	2.784	0.17		385	Ser	3.405	0.053		526	Val	1.999	0.066		526	Val	1.766	0.071		526	Val	1.842	0.07		561	Leu	2.873	0.315		652	Glu	2.113	0.121		652	Glu	2.257	0.017
	385	Ser	2.51	0.163		386	Leu	2.648	0.17		386	Leu	2.718	0.142		386	Leu	3.823	0.05		527	Ala	2.025	0.068		527	Ala	2.18	0.048		527	Ala	2.348	0.063		562	Asp	3.189	0.282		653	Thr	2.234	0.135		653	Thr	2.133	0.023
	386	Leu	2.508	0.142		387	Ala	2.453	0.142		387	Ala	2.304	0.121		387	Ala	2.906	0.029		528	Ala	1.795	0.032		528	Ala	1.944	0.033		528	Ala	1.949	0.028		563	Ile	3.274	0.314		654	Gln	2.451	0.085		654	Gln	2.674	0.02
	387	Ala	2.376	0.135		388	Ala	2.393	0.162		388	Ala	2.349	0.164		388	Ala	3.521	0.054		529	Thr	1.87	0.072		529	Thr	1.821	0.063		529	Thr	1.839	0.079		564	Phe	4.443	0.492		658	Gln	2.699	0.245		658	Gln	2.503	0.019
	388	Ala	2.359	0.137		389	Leu	2.415	0.134		389	Leu	2.408	0.128		389	Leu	3.244	0.062		530	Ala	2.13	0.073		530	Ala	2.002	0.058		530	Ala	1.933	0.065		566	Asp	3.576	0.299		659	Ala	2.05	0.125		659	Ala	2.337	0.017
	389	Leu	2.205	0.119		390	Ser	2.424	0.167		390	Ser	2.502	0.161		390	Ser	3.168	0.068		532	Ala	1.81	0.051		532	Ala	2.025	0.037		532	Ala	2.151	0.041		567	Leu	3.246	0.345		660	Val	2.024	0.114		660	Val	2.173	0.018
	390	Ser	2.366	0.143		391	Ser	2.471	0.132		391	Ser	2.263	0.152		391	Ser	3.538	0.09		533	Thr	1.913	0.09		533	Thr	1.897	0.032		533	Thr	1.93	0.035		568	Phe	4.247	0.657		661	Ser	2.322	0.157		661	Ser	2.448	0.024
	391	Ser	2.293	0.12		392	Val	2.424	0.142		392	Val	2.347	0.145		392	Val	2.494	0.055		534	Thr	2.013	0.094		534	Thr	2.095	0.082		534	Thr	2.145	0.085		569	Asp	3.796	0.442		662	Ser	2.7	0.171		662	Ser	3.753	0.029
	392	Val	2.087	0.118		394	Ser	2.255	0.135		394	Ser	2.78	0.138		394	Ser	3.956	0.148		535	Thr	2.03	0.072		535	Thr	2.079	0.058		535	Thr	2.155	0.084		570	Ser	2.53	0.226		663	Ser	2.211	0.116		663	Ser	2.323	0.017
	394	Ser	2.16	0.143		395	Glu	2.436	0.145		395	Glu	2.375	0.115		395	Glu	2.639	0.069		536	Thr	2.139	0.093		536	Thr	2.203	0.054		536	Thr	2.231	0.054		571	Ala	2.5	0.178		664	Ser	2.458	0.156		664	Ser	2.685	0.031
	395	Glu	2.351	0.119		396	Ala	2.126	0.144		396	Ala	2.044	0.129		396	Ala	2.52	0.05		537	Thr	2.001	0.059		537	Thr	1.954	0.053		537	Thr	1.986	0.061		573	Glu	2.793	0.207		665	Ala	1.961	0.183		665	Ala	1.874	0.036
	396	Ala	2.159	0.127		398	Ile	2.243	0.154		398	Ile	2.035	0.104		398	Ile	2.844	0.052		540	Ala	1.964	0.058		540	Ala	1.899	0.069		540	Ala	1.866	0.057		574	Val	2.45	0.21		667	Ala	2.148	0.088		667	Ala	2.448	0.012
	398	Ile	2.207	0.098		399	Ser	2.15	0.118		399	Ser	2.038	0.1		399	Ser	2.225	0.054		541	Ala	1.951	0.07		541	Ala	2.357	0.046		541	Ala	2.691	0.053		575	Ala	2.464	0.216		668	Asp	2.191	0.114		668	Asp	2.496	0.014
	399	Ser	2.166	0.126		402	Phe	3.11	0.263		402	Phe	1.969	0.243		402	Phe	3.709	0.695		542	Thr	1.655	0.056		542	Thr	1.574	0.036		542	Thr	1.554	0.056		576	Ala	2.04	0.096		669	Leu	2.485	0.13		669	Leu	2.684	0.016
	402	Phe	2.071	0.112		403	Ala	2.712	0.185		403	Ala	2.657	0.157		403	Ala	3.996	0.082		543	Thr	2.289	0.047		543	Thr	2.282	0.028		543	Thr	2.372	0.044		577	Ala	2.028	0.078		670	Leu	2.777	0.124		670	Leu	2.645	0.018
	403	Ala	2.526	0.157		405	Glu	2.744	0.187		405	Glu	2.522	0.144		405	Glu	3.315	0.064		545	Ala	2.054	0.038		545	Ala	2.016	0.029		545	Ala	2.061	0.025		578	Ser	2.188	0.242		671	Ala	2.649	0.108		671	Ala	2.781	0.016
	405	Glu	2.688	0.146		410	Ser	2.572	0.18		410	Ser	2.5	0.144		410	Ser	2.843	0.092		546	Thr	2.109	0.086		546	Thr	2.004	0.068		546	Thr	2.129	0.078		579	Lys	2.395	0.226		672	Gly	2.07	0.129		672	Gly	2.471	0.02
	410	Ser	2.561	0.131		411	Thr	2.644	0.161		411	Thr	2.613	0.151		411	Thr	2.913	0.056		547	Thr	2.202	0.052		547	Thr	2.255	0.038		547	Thr	2.593	0.062		581	Asp	2.269	0.185		673	Phe	2.428	0.198		673	Phe	2.65	0.018
	411	Thr	2.493	0.152		412	Thr	2.406	0.129		412	Thr	2.35	0.134		412	Thr	2.547	0.063		548	Ser	2.109	0.103		548	Ser	2.333	0.084		548	Ser	2.382	0.116		582	Val	2.124	0.226		674	Gly	2.164	0.07		674	Gly	2.08	0.018
	412	Thr	2.314	0.14		413	Thr	2.362	0.165		413	Thr	2.383	0.152		413	Thr	2.464	0.067		554	Thr	1.895	0.077		554	Thr	1.857	0.059		554	Thr	1.99	0.067		583	Ala	2.212	0.198		675	Gly	2.184	0.154		675	Gly	2.196	0.022
	413	Thr	2.395	0.165		414	Thr	2.302	0.122		414	Thr	2.087	0.131		414	Thr	2.36	0.052		555	Ala	2.096	0.111		555	Ala	1.868	0.06		555	Ala	2.158	0.069		585	Ser	2.445	0.222		676	Ser	2.135	0.161		676	Ser	2.553	0.025
	414	Thr	2.206	0.111		416	Ala	2.099	0.133		416	Ala	2.034	0.119		416	Ala	2.243	0.046		556	Ala	1.787	0.067		556	Ala	1.908	0.053		556	Ala	1.897	0.058		586	Ile	2.608	0.245		677	Phe	2.412	0.157		677	Phe	2.649	0.02
	416	Ala	2.079	0.13		417	Ser	2.22	0.129		417	Ser	2.18	0.107		417	Ser	2.327	0.05		557	Ala	2.026	0.073		557	Ala	1.901	0.056		557	Ala	2.197	0.065		587	Asp	2.787	0.225		679	Ala	2.287	0.13		679	Ala	2.49	0.018
	417	Ser	2.054	0.124		418	Ala	2.075	0.193		418	Ala	2.135	0.141		418	Ala	2.201	0.097		560	Ala	2.14	0.069		560	Ala	2.076	0.057		560	Ala	2.395	0.063		588	Leu	2.197	0.125		688	Ala	2.167	0.13		688	Ala	2.231	0.019
	418	Ala	2.028	0.113		419	Ser	1.999	0.126		419	Ser	1.989	0.12		419	Ser	2.145	0.049		561	Leu	2.139	0.087		561	Leu	2.132	0.061		561	Leu	2.33	0.065		589	Phe	3.413	0.311		689	Gln	2.32	0.184		689	Gln	2.748	0.023
	419	Ser	1.941	0.121		420	Ala	1.952	0.112		420	Ala	1.993	0.111		420	Ala	2.125	0.056		562	Asp	2.251	0.074		562	Asp	2.123	0.074		562	Asp	2.674	0.076		590	Gly	2.439	0.284		690	Asn	2.42	0.193		690	Asn	2.828	0.028
	420	Ala	1.981	0.115		421	Ser	1.959	0.108		421	Ser	2.053	0.12		421	Ser	2.91	0.233		563	Ile	2.394	0.073		563	Ile	2.502	0.067		563	Ile	2.663	0.069		591	Thr	2.363	0.222		691	Asn	2.839	0.186		691	Asn	3.038	0.026
	421	Ser	1.889	0.105		422	Ala	2.114	0.101		422	Ala	2.049	0.106		422	Ala	2.13	0.079		564	Phe	2.457	0.082		564	Phe	2.775	0.075		564	Phe	3.122	0.083		592	Asp	2.422	0.183		699	Ala	2.695	0.136		699	Ala	5.351	0.048
	422	Ala	2.052	0.114		423	Thr	2.05	0.134		423	Thr	1.959	0.134		423	Thr	2.209	0.071		566	Asp	2.301	0.066		566	Asp	2.38	0.073		566	Asp	2.776	0.127		593	Ala	2.07	0.198		700	Ala	2.496	0.061		700	Ala	3.313	0.019
	423	Thr	2.026	0.104		424	Thr	2.211	0.099		424	Thr	2.211	0.117		424	Thr	2.676	0.074		567	Leu	2.126	0.053		567	Leu	2.299	0.033		567	Leu	2.419	0.039		594	Phe	2.332	0.239		701	Phe	2.542	0.183		701	Phe	7.362	0.062
	424	Thr	2.128	0.122		425	Ala	1.989	0.125		425	Ala	2.133	0.145		425	Ala	2.468	0.054		568	Phe	2.204	0.074		568	Phe	2.598	0.085		568	Phe	2.898	0.082		595	Ser	2.201	0.264		702	Gly	2.162	0.225		702	Gly	3.171	0.041
	425	Ala	1.957	0.11		426	Val	1.777	0.103		426	Val	1.829	0.103		426	Val	2.316	0.041		569	Asp	2.36	0.075		569	Asp	2.443	0.066		569	Asp	2.66	0.106		596	Ser	1.503	0.201		703	Thr	2.226	0.146		703	Thr	2.464	0.02
	426	Val	1.774	0.111		427	Thr	2.415	0.137		427	Thr	2.506	0.125		427	Thr	2.849	0.045		570	Ser	2.135	0.071		570	Ser	2.23	0.061		570	Ser	2.192	0.068							704	Thr	1.763	0.112		704	Thr	1.638	0.022
	427	Thr	2.274	0.125		428	Ala	2.302	0.138		428	Ala	2.444	0.138		428	Ala	3.176	0.068		571	Ala	2.242	0.063		571	Ala	2.205	0.048		571	Ala	2.279	0.043							708	Ser	2.527	0.197		708	Ser	2.82	0.024
	428	Ala	2.075	0.121		429	Ala	2.278	0.153		429	Ala	2.353	0.133		429	Ala	3.354	0.056		573	Glu	2.377	0.046		573	Glu	2.576	0.054		573	Glu	2.795	0.044							709	Ser	2.816	0.216		709	Ser	2.546	0.028
	429	Ala	2.122	0.123		430	Thr	2.34	0.156		430	Thr	2.504	0.143		430	Thr	3.747	0.08		574	Val	2.273	0.067		574	Val	2.31	0.038		574	Val	2.396	0.044							710	Ser	2.154	0.121		710	Ser	2.432	0.035
	430	Thr	2.032	0.111		432	Glu	2.641	0.151		432	Glu	3.056	0.167		432	Glu	5.221	0.111		575	Ala	2.323	0.076		575	Ala	2.095	0.097		575	Ala	2.328	0.072							711	Ser	2.05	0.182		711	Ser	2.548	0.037
	432	Glu	2.271	0.141		433	Val	2.646	0.182		433	Val	3.358	0.233		433	Val	3.813	0.084		576	Ala	1.879	0.036		576	Ala	1.977	0.023		576	Ala	2.098	0.034							712	Ser	2.238	0.108		712	Ser	2.575	0.025
	433	Val	2.21	0.122		434	Asp	2.403	0.152		434	Asp	2.137	0.121		434	Asp	2.556	0.044		577	Ala	1.978	0.039		577	Ala	2.053	0.021		577	Ala	2.13	0.024							716	Ser	2.437	0.123		716	Ser	2.834	0.017
	434	Asp	2.235	0.12		436	Phe	3.39	0.223		436	Phe	2.859	0.209		436	Phe	4.025	1.791		578	Ser	2.257	0.084		578	Ser	2.052	0.068		578	Ser	2.241	0.079							717	Gly	2.391	0.127		717	Gly	2.638	0.02
	436	Phe	2.381	0.143		437	Gly	3.136	0.207		437	Gly	2.686	0.171		437	Gly	3.477	1.041		579	Lys	2.176	0.081		579	Lys	2.286	0.084		579	Lys	2.25	0.078							719	Leu	2.528	0.077		719	Leu	2.523	0.02
	437	Gly	2.231	0.111		438	Asp	3.085	0.188		438	Asp	2.774	0.183		438	Asp	3.845	0.422		581	Asp	2.062	0.065		581	Asp	2.005	0.057		581	Asp	2.19	0.097							720	Leu	2.854	0.149		720	Leu	3.299	0.025
	438	Asp	1.93	0.099		439	Ala	3.022	0.228		439	Ala	2.727	0.216		439	Ala	6.13	1.565		582	Val	1.955	0.078		582	Val	1.906	0.094		582	Val	2.051	0.073							721	Met	2.825	0.129		721	Met	2.641	0.027
	439	Ala	2.096	0.106		440	Phe	2.966	0.192		440	Phe	2.582	0.191		440	Phe	3.346	0.644		583	Ala	2.099	0.089		583	Ala	2.12	0.096		583	Ala	2.161	0.068							723	Thr	2.665	0.215		723	Thr	2.569	0.045
	440	Phe	1.99	0.109		441	Ala	2.414	0.182		441	Ala	2.081	0.103		441	Ala	2.729	0.525		585	Ser	2.042	0.075		585	Ser	2.018	0.073		585	Ser	2.259	0.074							724	Met	2.426	0.254		724	Met	2.565	0.022
	441	Ala	1.934	0.095		442	Ala	1.897	0.099		442	Ala	2.484	0.134		442	Ala	2.392	0.088		586	Ile	2.073	0.09		586	Ile	2.053	0.065		586	Ile	2.015	0.073							725	Ala	2.078	0.182		725	Ala	2.193	0.019
	442	Ala	1.68	0.09		443	Ser	2.188	0.158		443	Ser	2.484	0.147		443	Ser	4.409	0.106		587	Asp	2.182	0.069		587	Asp	2.312	0.055		587	Asp	2.434	0.069							727	Ser	2.013	0.264		727	Ser	2.372	0.022
	443	Ser	1.946	0.105		445	Gly	1.989	0.139		445	Gly	2.288	0.133		445	Gly	3.04	0.09		588	Leu	2.089	0.04		588	Leu	2.205	0.019		588	Leu	2.362	0.032							728	Gly	2.244	0.104		728	Gly	2.317	0.019
	445	Gly	1.979	0.123		446	Glu	2.167	0.14		446	Glu	2.329	0.136		446	Glu	3.69	0.119		589	Phe	2.112	0.071		589	Phe	2.268	0.065		589	Phe	2.411	0.072							729	Gln	2.356	0.139		729	Gln	2.326	0.021
	446	Glu	2.044	0.127		447	Ala	1.982	0.12		447	Ala	1.982	0.108		447	Ala	2.609	0.069		590	Gly	1.854	0.078		590	Gly	2.029	0.071		590	Gly	2.039	0.08							733	Val	2.578	0.152		733	Val	2.282	0.019
	447	Ala	1.817	0.092		453	Ser	1.846	0.096		453	Ser	1.916	0.118		453	Ser	2.15	0.058		591	Thr	1.9	0.072		591	Thr	1.991	0.064		591	Thr	1.957	0.071							734	Ser	2.449	0.155		734	Ser	2.65	0.026
	453	Ser	1.801	0.116		454	Glu	1.852	0.134		454	Glu	1.893	0.087		454	Glu	2.131	0.062		592	Asp	1.899	0.068		592	Asp	1.791	0.049		592	Asp	1.876	0.06							735	Met	2.464	0.243		735	Met	2.577	0.029
	454	Glu	1.755	0.083		455	Gly	1.881	0.127		455	Gly	1.911	0.113		455	Gly	2.447	0.08		593	Ala	1.771	0.064		593	Ala	1.889	0.095		593	Ala	1.813	0.062
	455	Gly	1.749	0.093		456	Ala	2.076	0.134		456	Ala	2.02	0.101		456	Ala	2.721	0.079		594	Phe	1.635	0.073		594	Phe	2.109	0.042		594	Phe	2.48	0.049
	456	Ala	1.915	0.105		460	Thr	1.842	0.112		460	Thr	1.91	0.103		460	Thr	2.423	0.031		595	Ser	1.629	0.083		595	Ser	1.628	0.073		595	Ser	1.909	0.084
	460	Thr	1.755	0.1		467	Ala	3.521	0.224		467	Ala	2.506	0.279		468	Leu	3.522	0.636		596	Ser	1.865	0.062		596	Ser	1.856	0.071		596	Ser	1.827	0.093
	467	Ala	1.823	0.103		468	Leu	3.388	0.254		468	Leu	2.832	0.164		470	Ala	3.193	0.206
	468	Leu	2.135	0.124		469	Asp	3.908	0.278		469	Asp	2.185	0.2		471	Cys	4.664	0.555
	469	Asp	1.928	0.112		470	Ala	3.24	0.221		470	Ala	2.67	0.157		473	Gly	2.816	0.376
	470	Ala	2.223	0.11		471	Cys	3.439	0.245		471	Cys	3.367	0.193		474	Asn	2.369	0.071
	471	Cys	2.353	0.149		472	Ser	3.41	0.236		472	Ser	2.733	0.296		476	Asp	4.151	0.093
	472	Ser	1.951	0.137		473	Gly	3.253	0.283		473	Gly	2.377	0.158		479	Ala	2.88	0.113
	473	Gly	2.125	0.12		474	Asn	2.469	0.155		474	Asn	2.182	0.134		484	Glu	2.579	0.245
	474	Asn	2.024	0.107		476	Asp	3.586	0.247		476	Asp	2.979	0.184		485	Ala	2.165	0.1
	476	Asp	2.598	0.148		477	Phe	4.554	0.281		477	Phe	2.641	0.196		488	Glu	10.013	0.882
	477	Phe	2.162	0.114		479	Ala	3.566	0.24		479	Ala	3.187	0.296		489	Leu	3.281	0.393
	479	Ala	2.334	0.139		480	Glu	3.954	0.221		480	Glu	2.586	0.199		491	Leu	2.13	0.083
	480	Glu	2.126	0.11		481	Gly	3.42	0.283		481	Gly	2.328	0.281		498	Glu	7.681	0.22
	481	Gly	1.875	0.094		482	Ser	3.506	0.349		482	Ser	2.673	0.441
	482	Ser	2.045	0.114		483	Ala	2.911	0.187		483	Ala	3.406	0.17
	483	Ala	2.019	0.091		484	Glu	2.373	0.171		484	Glu	2.616	0.133
	484	Glu	1.877	0.089		485	Ala	2.124	0.141		485	Ala	1.995	0.15
	485	Ala	1.877	0.105		486	Ala	2.574	0.171		486	Ala	3.154	0.232
	486	Ala	1.883	0.087		488	Glu	3.23	0.204		488	Glu	3.488	0.29
	488	Glu	2.303	0.144		489	Leu	3.31	0.229		489	Leu	2.494	0.141
	489	Leu	2.261	0.129		490	Asp	3.939	0.24		490	Asp	3.032	0.167
	490	Asp	2.47	0.129		491	Leu	3.196	0.19		491	Leu	2.534	0.122
	491	Leu	2.265	0.118		492	Phe	4.936	0.484		492	Phe	3.237	0.352
	492	Phe	2.83	0.158		493	Ala	4.42	0.275		493	Ala	3.01	0.232
	493	Ala	2.619	0.16		494	Met	3.731	0.203		494	Met	2.152	0.211
	494	Met	2.338	0.128		495	Lys	3.577	0.192		495	Lys	4.363	0.594
	495	Lys	2.36	0.147		498	Glu	3.194	0.251		498	Glu	4.026	0.283
	498	Glu	2.652	0.18

[truncated: 2 more sheets: Figure S13, Figure S17]
